# Supplementary material for: A novel Modulator of Ring Stage Translation (MRST) gene alters artemisinin sensitivity in Plasmodium falciparum
Source: mSphere. 2023 May 23;8(4):e00152-23. doi: 10.1128/msphere.00152-23 (PMC10449512; doi:10.1128/msphere.00152-23)
Supplement: Supplemental data set — Tables of quantitative data sets. [file msphere.00152-23-s0008.xlsx]

## Sheet: TOC
	Supplementary Data Set
	Supplementary Data Set Tab 1. SYBR Green I Malaria Drug Sensitivity assay data for the isogenic wild type NF54 parent clone and the MRST piggyBac mutant. Assay was performed with 6 bio-replicates with IC50 values and fold-change IC50 values (normalized to the NF54 clone) shown for each replicate.
	Supplementary Data Set Tab 2. Ring stage survival assay data for the NF54 parent and MRST piggyBac mutant. Three bio-replicates were completed, with growth rate and percent survival shown for each clone for each bio-replicate.
	Supplementary Data Set Tab 3. Both the NF54 parent clone and the MRST mutant were analyzed for intraerythrocytic development for 48hrs with and without a 6hr DHA drug pulse (at the NF54 DHA IC50 concentration). Percentages of rings, trophozoites, and schizonts were determined for each timepoint.
	Supplementary Data Set Tab 4. FPKM (fragments per kilobase million) values for NF54 and MRST mutant gene expression at 6hpi (hours post invasion), 12hpi, 24hpi, 36hpi, and 48hpi.
	Supplementary Data Set Tab 5. Log2 fold change expression of MRST mutant genes at the five timepoints sampled for RNA sequencing normalized to the NF54 parent gene expression.
	Supplementary Data Set Tab 6. Spearman correlation of FPKM gene expression between the NF54 parent clone and MRST mutant at the sampled timepoints. Correlation values obtained in R.
	Supplementary Data Set Tab 7. Percentages of rings, early trophozoites, trophozoites, late trophozoites, and schizonts were determined via microscopy at 6hpi, 12hpi, 24hpi, 36hpi, and 48hpi in NF54 and MRST mutant RNAseq samples to determine correct timepoint harvesting.
	Supplementary Data Set Tab 8. Spearman's correlation of NF54 and MRST mutant FPKM gene expression (present study) to NF54 and K13 mutant FPKM gene expression (Gibbons, et al. 2018. BMC Genomics.)
	Supplementary Data Set Tab 9. Log2 fold change gene expression of housekeeping pathways in the MRST mutant. Also shown is Mann Whitney test of housekeeping pathway gene expression values at 6hrs in the MRST mutant.
	Supplementary Data Set Tab 10. Expression Spearman Correlation of Housekeeping Pathways in NF54 and MRST mutant.
	Supplementary Data Set Tab 11. Gene ontology enrichment of 6hpi fold change expression in the MRST mutant. PlasmoDB GO enrichment tool was used to assess GO enrichment.
	Supplementary Data Set Tab 12. GO terms of GO enrichment of the MRST mutant 6hr fold change expression using the pfGO analysis package in R.
	Supplementary Data Set Tab 13. Gene IDs corresponding to GO terms of GO enrichment of the MRST mutant 6hr fold change expression using the pfGO analysis package in R.
	Supplementary Data Set Tab 14. Protein biosynthesis GO term associated genes and log2foldchange in the MRST mutant. Gene lists obtained from the "Protein Biosynthesis" term of the Malaria Parasite Metabolic Pathways database.
	Supplementary Data Set Tab 15. log2foldchange gene expression of translation-associated GO pathways at all sampled timepoints in the MRST mutant. GO terms obtained from PlasmoDB GO enrichment analysis.
	Supplementary Data Set Tab 16. Log2fold change expression of genes associated with ribosomal structure and ribosome assembly in the MRST mutant. Gene lists obtained from the MPMP database.

## Sheet: Tab 1
SYBR Green I malaria drug sensitivity assay plate layouts and IC50 values (6 bioreplicates performed)
DHA IC50 values per replicate (ng/mL)						Fold change IC50 values
	NF54	R squared	MRST	R squared			MRST
IC50 Rep 1	2.968	0.8294	1.414	0.9049		IC50 Rep 1	0.476415
IC50 Rep 2	3.148	0.6505	1.861	0.9285		IC50 Rep 2	0.591169
IC50 Rep 3	2.277	0.9035	1.334	0.9768		IC50 Rep 3	0.585859
IC50 Rep 4	2.32	0.9304	1.578	0.881		IC50 Rep 4	0.680172
IC50 Rep 5	2.683	0.7153	1.963	0.9215		IC50 Rep 5	0.731644
IC50 Rep 6	2.956	0.8654	1.434	0.9163		IC50 Rep 6	0.485115
Averaged	2.72533		1.59733
Mann Whitney p-value		0.002165
		Plate Map Layout
		1	2	3	4	5	6	7	8	9	10	11	12
A	NF54	ng/mL											Positive	Positive control: 0.01mg/mL DHA
B		100	50	25	12.5	6.25	3.125	1.5625	0.78125	0.390625	0.195312	0.0976562	Negative	Negative control: 0.1% DMSO:RPMI
C	MRST mutant	ng/mL											Positive
D		100	50	25	12.5	6.25	3.125	1.5625	0.78125	0.390625	0.195312	0.0976562	Negative
Replicate 1
		Raw Fluorescence Reads
		1	2	3	4	5	6	7	8	9	10	11	12		71695	positive control
A	NF54	76115	86814	79182	90285	92157	131465	198428	243923	322928	292953	250010	71695		252949	negative control
B		88005	95078	93939	86827	104054	168162	256905	300892	309807	381555	321632	252949		181254
C	MRST mutant	96101	95897	92702	95240	100553	160379	159655	396807	329447	382321	345270	92176
D		97376	97968	95953	94828	98741	131385	169068	243839	312021	309835	326577	310294		92176	positive control
															310294	negative control
		Normalized Percent Inhibition													218118
		1	2	3	4	5	6	7	8	9	10	11	12
A	NF54	97.5614	91.6587	95.8693	89.7437	88.7109	67.0242	30.0799	4.97975	-38.6083	-22.0707	1.62148	100
B		91.0016	87.0993	87.7277	91.6515	82.1472	46.778	-2.18257	-26.4507	-31.3692	-70.9535	-37.8932	0
C	MRST mutant	98.2005	98.294	99.7588	98.5953	96.1594	68.7311	69.0631	-39.6634	-8.78103	-33.022	-16.0354	100
D		97.616	97.3446	98.2684	98.7841	96.9902	82.024	64.7475	30.4675	-0.791773	0.210437	-7.46523	0
Replicate 2
		Raw Fluorescence Reads
		1	2	3	4	5	6	7	8	9	10	11	12		81802	positive control
A	NF54	94127	93676	95049	96815	94683	137080	178621	250107	273578	257643	231582	81802		203705	negative control
B		94253	98123	97640	95658	98802	145089	210605	376833	296296	245789	230481	203705		121903
C	MRST mutant	95981	94083	92829	97322	96618	121137	149130	230816	232418	196748	205509	94046
D		96980	94876	94302	97369	95997	112825	157504	193768	214937	236610	202491	198484		94046	positive control
															198484	negative control
		Normalized Percent Inhibition													104438
		1	2	3	4	5	6	7	8	9	10	11	12
A	NF54	89.8895	90.2595	89.1332	87.6845	89.4334	54.6541	20.577	-38.0647	-57.3185	-44.2467	-22.8682	100
B		89.7861	86.6115	87.0077	88.6336	86.0545	48.0841	-5.66024	-142.021	-75.9547	-34.5225	-21.965	0
C	MRST mutant	98.1472	99.9646	101.165	96.8632	97.5373	74.0602	47.2567	-30.9581	-32.492	1.66223	-6.72648	100
D		97.1907	99.2053	99.7549	96.8182	98.1319	82.019	39.2386	4.5156	-15.7538	-36.5059	-3.83673	0
Replicate 3
		Raw Fluorescence Reads
		1	2	3	4	5	6	7	8	9	10	11	12		91856	positive control
A	NF54	95360	93202	93522	97839	99696	177592	250720	327510	317036	323889	211246	91856		319543	negative control
B		102295	94456	103237	102778	108662	146019	244076	379744	345479	338584	265443	319543		227687
C	MRST mutant	96973	97631	95460	95819	98707	119023	181397	238950	288663	265025	310851	99200
D		105163	101093	100073	97278	95804	131890	190973	248157	298009	253395	288997	295906		99200	positive control
															295906	negative control
		Normalized Percent Inhibition													196706
		1	2	3	4	5	6	7	8	9	10	11	12
A	NF54	98.461	99.4088	99.2683	97.3723	96.5567	62.3448	30.227	-3.4991	1.10107	-1.90876	47.564	100
B		95.4152	98.8581	95.0015	95.2031	92.6188	76.2116	33.1451	-26.4402	-11.3911	-8.3628	23.7607	0
C	MRST mutant	101.132	100.798	101.901	101.719	100.251	89.9225	58.2133	28.9549	3.68214	15.6991	-7.59763	100
D		96.9686	99.0377	99.5562	100.977	101.726	83.3813	53.3451	24.2743	-1.06911	21.6114	3.51235	0
Replicate 4
		Raw Fluorescence Reads
		1	2	3	4	5	6	7	8	9	10	11	12		87107	positive control
A	NF54	88414	91270	92680	94564	99985	153069	253994	408897	423230	405206	327385	87107		340353	negative control
B		91168	93848	94872	100749	99439	154203	312147	333138	299820	301547	389146	340353		253246
C	MRST mutant	93712	96552	96630	94912	96962	115775	198919	244327	343389	272171	271210	118986
D		95864	94715	95669	93021	96098	112464	215717	374395	320337	302661	341356	277770		118986	positive control
															277770	negative control
		Normalized Percent Inhibition													158784
		1	2	3	4	5	6	7	8	9	10	11	12
A	NF54	99.4839	98.3561	97.7994	97.0554	94.9148	73.9534	34.1008	-27.0662	-32.7259	-25.6087	5.12071	100
B		98.3964	97.3382	96.9338	94.6131	95.1304	73.5056	11.1378	2.84901	16.0054	15.3234	-19.267	0
C	MRST mutant	115.917	114.129	114.08	115.161	113.87	102.022	49.6593	21.0619	-41.326	3.52617	4.1314	100
D		114.562	115.286	114.685	116.352	114.415	104.107	39.0801	-60.8531	-26.8081	-15.676	-40.0456	0
Replicate 5
		Raw Fluorescence Reads
		1	2	3	4	5	6	7	8	9	10	11	12		90904	positive control
A	NF54	94231	102069	94450	101029	97870	129034	237655	228267	349198	390427	269984	90904		267045	negative control
B		96199	101063	101932	124468	103365	142299	289847	372960	388338	388129	431156	267045		176141
C	MRST mutant	102251	104449	106594	103525	105955	131665	195906	302828	332413	322245	357527	98740
D		97492	104758	99661	99392	104732	143214	255052	288133	347666	358767	353516	293677		98740	positive control
															293677	negative control
		Normalized Percent Inhibition													194937
		1	2	3	4	5	6	7	8	9	10	11	12
A	NF54	98.1112	93.6613	97.9868	94.2518	96.0452	78.3526	16.6855	22.0153	-46.6405	-70.0473	-1.66855	100
B		96.9939	94.2325	93.7391	80.9448	92.9256	70.8217	-12.9453	-60.1308	-68.8613	-68.7427	-93.1702	0
C	MRST mutant	98.1989	97.0714	95.971	97.5454	96.2988	83.1099	50.1552	-4.69434	-19.871	-14.655	-32.7542	100
D		100.64	96.9128	99.5275	99.6655	96.9262	77.1854	19.8141	2.844	-27.6956	-33.3903	-30.6966	0
Replicate 6
		Raw Fluorescence Reads
		1	2	3	4	5	6	7	8	9	10	11	12		90529	positive control
A	NF54	95084	100179	96587	98218	101020	179722	297048	326145	384689	278481	309723	90529		308957	negative control
B		102083	104576	103359	105174	107313	185558	308790	441059	440725	344448	330533	308957		218428
C	MRST mutant	101808	102157	101243	106561	110035	127508	190644	351259	353906	348362	278007	102730
D		99690	99245	99029	101314	97459	127999	251333	278007	367807	284498	311562	360606		102730	positive control
															360606	negative control
		Normalized Percent Inhibition													257876
		1	2	3	4	5	6	7	8	9	10	11	12
A	NF54	97.9146	95.5821	97.2265	96.4798	95.197	59.1659	5.45214	-7.86895	-34.6714	13.9524	-0.350688	100
B		94.7104	93.569	94.1262	93.2953	92.316	56.4941	0.0764554	-60.4785	-60.3256	-16.2484	-9.87785	0
C	MRST mutant	100.358	100.222	100.577	98.5144	97.1672	90.3915	65.9084	3.62461	2.59815	4.74802	32.0305	100
D		101.179	101.351	101.435	100.549	102.044	90.2011	42.3742	32.0305	-2.79243	29.5134	19.0184	0

## Sheet: Tab 2
Ring Stage Survival Assay Cell Counts and Percent Survival (3 bioreplicates)
Rep 1
	NF54				PB52
	INI	NE	DHA		INI	NE	DHA
Parasites	31	136	0		59	105	0
RBC	10160	10064	10000		10150	10030	10100
Parasitemia	0.305118	1.35135	0		0.581281	1.04686	0
Growth rate	4.42895				Growth rate	1.80095
% Survival	0				% Survival	0
Rep 2
	NF54				PB52
	INI	NE	DHA		INI	NE	DHA
Parasites	45	110	0		36	153	2
RBC	10170	10000	10000		10120	10100	10260
Parasitemia	0.442478	1.1	0		0.355731	1.51485	0.0194932
Growth rate	2.486				Growth rate	4.25842
% Survival	0				% Survival	0.012868
Rep 3
	NF54				PB52
	INI	NE	DHA		INI	NE	DHA
Parasites	42	70	0		41	62	0
RBC	10120	10000	10000		10170	10050	10160
Parasitemia	0.41502	0.7	0		0.403147	0.616915	0
Growth rate	1.68667				Growth rate	1.53025
% Survival	0				% Survival	0

## Sheet: Tab 3
Intraerythrocytic development assay (normalized percentages and absolute cell counts)
Non-DHA Exposed															DHA Exposed
Percentages of Each Stage per Timepoint															Percentages of Each Stage per Timepoint
	Ring				Trophozoite				Schizont							Ring				Trophozoite				Schizont
	NF54		MRST Mutant		NF54		MRST Mutant		NF54		MRST Mutant					NF54		MRST Mutant		NF54		MRST Mutant		NF54		MRST Mutant
hours post merozoite invasion	Rep 1	Rep 2	Rep 1	Rep 2	Rep 1	Rep 2	Rep 1	Rep 2	Rep 1	Rep 2	Rep 1	Rep 2			hours post merozoite invasion	Rep 1	Rep 2	Rep 1	Rep 2	Rep 1	Rep 2	Rep 1	Rep 2	Rep 1	Rep 2	Rep 1	Rep 2
0	34.7826	52.381	22.2222	52.381	0	0	0	0	65.2174	47.619	77.7778	47.619			0	58.3333	72.2222	23.5294	57.6923	0	0	0	0	41.6667	27.7778	76.4706	42.3077
4	75	60	40	85.7143	0	0	0	0	25	40	60	14.2857			4	73.913	80.4348	73.6842	60	0	0	0	0	26.087	19.5652	26.3158	40
6	76.9231	86.6667	57.1429	91.6667	0	0	0	0	23.0769	13.3333	42.8571	8.33333			6	75	84.2105	75	69.2308	0	0	0	0	25	15.7895	25	30.7692
8	88.8889	90	100	100	0	0	0	0	11.1111	10	0	0			8	90	90	81.8182	80	0	0	0	0	10	10	18.1818	20
12	92.8571	94.4444	100	100	0	0	0	0	7.14286	5.55556	0	0			12	92.3077	100	100	85.7143	0	0	0	0	7.69231	0	0	14.2857
16	100	96.1538	87.5	100	0	0	12.5	0	0	3.84615	0	0			16	94.1176	88.4615	100	88.8889	0	11.5385	0	0	5.88235	0	0	11.1111
20	100	80	85.7143	87.5	0	20	14.2857	12.5	0	0	0	0			20	88.2353	85	85.7143	100	8.82353	15	14.2857	0	2.94118	0	0	0
24	72.7273	77.2727	66.6667	44.4444	27.2727	22.7273	33.3333	55.5556	0	0	0	0			24	47.3684	42.8571	76.1905	50	52.6316	57.1429	23.8095	50	0	0	0	0
28	40	20	66.6667	0	60	66.6667	33.3333	100	0	13.3333	0	0			28	38.2353	11.5385	21.0526	33.3333	61.7647	88.4615	78.9474	66.6667	0	0	0	0
32	27.7778	0	50	0	72.2222	81.4815	42.8571	100	0	18.5185	7.14286	0			32	0	3.125	15.3846	0	100	93.75	69.2308	100	0	3.125	15.3846	0
36	0	0	0	0	100	75	88.8889	77.7778	0	25	11.1111	22.2222			36	0	0	0	0	83.871	93.4783	60	80	16.129	6.52174	40	20
40	0	0	0	11.1111	100	50	77.7778	33.3333	0	50	22.2222	55.5556			40	0	0	0	0	68.75	86.6667	50	70	31.25	13.3333	50	30
44	13.3333	0	0	12.5	73.3333	11.1111	66.6667	25	13.3333	88.8889	33.3333	62.5			44	4	5.55556	0	18.1818	36	27.7778	30.7692	9.09091	60	66.6667	69.2308	72.7273
48	26.3158	36	0	21.4286	21.0526	4	14.2857	0	52.6316	60	85.7143	78.5714			48	17.6471	54.1667	9.09091	40	5.88235	0	0	0	76.4706	45.8333	90.9091	60
Non-DHA Exposed															DHA Exposed
Absolute Counts of Each Stage per Timepoint															Absolute Counts of Each Stage per Timepoint
	Ring				Trophozoite				Schizont							Ring				Trophozoite				Schizont
	NF54		MRST Mutant		NF54		MRST Mutant		NF54		MRST Mutant					NF54		MRST Mutant		NF54		MRST Mutant		NF54		MRST Mutant
hours post merozoite invasion	Rep 1	Rep 2	Rep 1	Rep 2	Rep 1	Rep 2	Rep 1	Rep 2	Rep 1	Rep 2	Rep 1	Rep 2			hours post merozoite invasion	Rep 1	Rep 2	Rep 1	Rep 2	Rep 1	Rep 2	Rep 1	Rep 2	Rep 1	Rep 2	Rep 1	Rep 2
0	8	11	2	11	0	0	0	0	15	10	7	10			0	14	13	4	15	0	0	0	0	10	5	13	11
4	15	6	4	6	0	0	0	0	5	4	6	1			4	17	37	14	6	0	0	0	0	6	9	5	4
6	10	13	4	11	0	0	0	0	3	2	3	1			6	9	32	6	9	0	0	0	0	3	6	2	4
8	8	9	8	7	0	0	0	0	1	1	0	0			8	18	18	9	8	0	0	0	0	2	2	2	2
12	13	17	9	6	0	0	0	0	1	1	0	0			12	12	31	17	6	0	0	0	0	1	0	0	1
16	7	25	7	11	0	0	1	0	0	1	0	0			16	16	23	10	8	0	3	0	0	1	0	0	1
20	8	12	6	7	0	3	1	1	0	0	0	0			20	30	17	6	8	3	3	1	0	1	0	0	0
24	16	17	4	4	6	5	2	5	0	0	0	0			24	9	9	16	8	10	12	5	8	0	0	0	0
28	6	3	4	0	9	10	2	7	0	2	0	0			28	13	3	4	2	21	23	15	4	0	0	0	0
32	5	0	7	0	13	22	6	9	0	5	1	0			32	0	1	2	0	9	30	9	10	0	1	2	0
36	0	0	0	0	15	15	8	7	0	5	1	2			36	0	0	0	0	26	43	9	8	5	3	6	2
40	0	0	0	1	7	7	7	3	0	7	2	5			40	0	0	0	0	11	26	8	7	5	4	8	3
44	2	0	0	2	11	1	6	4	2	8	3	10			44	1	1	0	2	9	5	4	1	15	12	9	8
48	5	9	0	3	4	1	1	0	10	15	6	11			48	3	13	2	4	1	0	0	0	13	11	20	6
Fisher's Exact Test for Count Data with simulated p-value (Stage Comparison)															Fisher's Exact Test for Count Data with simulated p-value (Stage Comparison)
Stage	P-value	Significant?													Stage	P-value	Significant?
Ring	0.7626	no													Ring	0.5107	no
Trophozoite	0.9575	no													Trophozoite	0.8911	no
Schizont	0.995	no													Schizont	0.982	no
Method: Compared ring, troph or schizont counts for all timepoints between NF54 and MRST Mutant															Method: Compared ring, troph or schizont counts for all timepoints between NF54 and MRST Mutant
Fisher's Exact Test for Count Data (Timepoint Comparision)															Fisher's Exact Test for Count Data (Timepoint Comparision)
Timepoint	P-value	Significant?													Timepoint	P-value	Significant?
0h	1	no													0h	0.3658	no
4h	0.6957	no													4h	0.4898	no
6h	1	no													6h	0.6852	no
8h	1	no													8h	0.6057	no
12h	1	no													12h	1	no
16h	0.6272	no													16h	1	no
20h	1	no													20h	1	no
24h	0.3693	no													24h	0.3338	no
28h	1	no													28h	1	no
32h	0.4948	no													32h	1	no
36h	1	no													36h	0.1034	no
40h	0.8301	no													40h	0.2684	no
44h	0.8241	no													44h	0.8731	no
48h	0.6717	no													48h	0.2954	no
Method: Compared ring, troph, and schizont counts for each independent timepoint between NF54 and MRST mutant															Method: Compared ring, troph, and schizont counts for each independent timepoint between NF54 and MRST mutant

## Sheet: Tab 4
Fragments per kilobase million (FPKM) expression for NF54 and MRST mutant clones
GeneID	NF54_T6	NF54_T12	NF54_T24	NF54_T36	NF54_T48	MRST_T6	MRST_T12	MRST_T24	MRST_T36	MRST_T48
PF3D7_0621350	1.1586	3.18624	1.62086	0.407425	7.76921	4.40771	9.07332	2.7377	1.26884	4.95899
PF3D7_1314600	9.0821	21.0435	41.1685	11.4359	16.2397	12.7907	14.2063	55.0593	64.5016	27.5222
PF3D7_0209400	73.8549	122.488	110.415	63.244	70.1168	74.5203	87.0508	92.6747	100.765	46.2252
PF3D7_1142200	1.4763	1.98044	2.64534	1.23242	1.65102	1.66828	2.00343	3.76212	7.58768	4.2889
PF3D7_0507200	12.9881	23.7947	11.1576	4.2108	18.7136	15.1268	18.3593	11.4464	6.25334	6.00956
PF3D7_0806000	41.5984	38.2807	70.3353	30.4043	49.2163	22.5001	47.7694	81.0825	50.4865	21.683
PF3D7_1006800	1614.4	1386.66	1373.3	1634.32	572.528	499.556	1428.87	1148.69	943.372	367.016
PF3D7_0412000	123.155	67.3992	26.4293	218.004	272.853	105.152	129.89	97.6317	141.085	111.903
PF3D7_0732200	0.9344	0	6.40679	1.43378	1.12094	2.1315	0.883239	7.42086	2.51893	2.48162
PF3D7_0324800	2.70983	2.77628	22.5986	2.00744	2.46278	2.39929	6.81853	12.812	4.85039	6.96925
PF3D7_1227500	142.477	125.968	34.5831	142.483	281.389	96.8383	180.83	92.8522	114.699	70.8598
PF3D7_0301800	792.055	699.893	50.3451	9.78982	184.24	886.339	708.877	72.9193	9.8732	187.75
PF3D7_0920900	73.9277	96.8379	101.772	66.124	103.441	68.7196	89.5276	131.838	122.357	78.3075
PF3D7_1443600	5.55014	6.83689	3.3535	2.04257	12.761	4.33536	5.75298	4.19186	9.75309	5.82502
PF3D7_0415900	2443.36	3587.18	4693.37	3901.25	778.142	1075.7	1941.61	3274.65	1965.06	607.093
PF3D7_0214100	160.04	275.387	228.1	27.4745	59.7528	80.9648	231.316	78.7984	91.4724	82.5734
PF3D7_0726100	410.543	387.593	190.754	7.25004	14.44	32.2404	477.585	110.298	3.85719	3.80335
PF3D7_0717700	249.255	494.948	615.835	179.673	158.872	96.845	317.035	386.527	280.376	102.662
PF3D7_1342200	1.79399	3.66125	6.983	1.12704	1.72833	0.267789	2.20015	5.37946	9.17255	1.27915
PF3D7_1400700	0.373772	0	2.69893	2.08627	1.29765	0.86491	0.378531	4.07397	1.16006	0.898667
PF3D7_1322800	12.6331	33.6193	14.9104	75.8488	53.4512	44.2293	30.818	24.3381	99.555	48.7225
PF3D7_1477400	79.5188	308.045	168.687	29.8481	98.7033	267.887	174.843	398.603	66.4736	75.8446
PF3D7_1106700	42.5516	41.6047	45.138	13.4574	46.3836	30.1413	42.093	56.9555	31.5384	21.2769
PF3D7_0621100	157.949	87.2171	22.5572	25.9688	377.421	163.512	162.226	61.0316	38.9784	138.955
PF3D7_1040800	0.0747544	0.0968299	0.0823969	0	0	0	0	0	0.0900279	0
PF3D7_0909100	17.5666	15.6542	4.44598	8.30921	33.1533	29.3903	26.4336	14.0644	7.73787	24.7494
PF3D7_1028500	66.8261	46.7117	64.2846	13.7547	50.4092	31.911	74.3715	55.5962	27.8874	22.5461
PF3D7_1342400	248.023	245.597	305.391	202.212	173.577	84.6048	197.215	196.309	277.84	82.6999
PF3D7_1419100	55.2583	61.3634	76.8228	6.5	35.8367	18.7619	89.1903	86.8745	21.349	6.833
PF3D7_1448500	146.14	95.7141	29.728	256.954	475.162	182.895	174.975	98.2705	182.709	173.034
PF3D7_1125000	123.212	69.1251	18.4794	313.043	220.663	153.836	115.362	60.7422	314.831	339.454
PF3D7_1468000	5.21396	4.16659	1.74762	4.93899	6.67037	8.62914	12.0762	7.83576	6.30669	3.81755
PF3D7_0500900	35.6946	21.4876	3.76087	16.7216	149.41	111.539	36.3291	33.9002	34.8456	72.4143
PF3D7_1207600	52.1196	53.0379	82.1988	26.1132	37.7915	30.7492	71.7734	98.2057	53.3056	23.9233
PF3D7_0311400	17.0994	19.4296	17.2469	1.45406	20.0278	45.8053	48.5598	31.5495	2.94187	4.48339
PF3D7_0722200	818.471	316.669	19.7027	151.884	2833.08	1251.29	543.863	75.4943	122.706	1772.71
PF3D7_0515900	7.79278	12.8683	17.2884	4.44185	26.2619	22.4586	10.6024	10.9129	13.403	9.17121
PF3D7_0319500	185.4	202.876	185.712	117.544	49.5375	49.5652	181.249	168.21	86.5556	33.8198
PF3D7_API02500	0	0	0	0	0	0	0	0	0	0
PF3D7_1450000	60.8107	83.8284	95.3949	19.6671	91.9941	182.91	121.068	91.6508	21.7495	41.5303
PF3D7_0300600	0	0	0	0	0	0	0	0	0	0
PF3D7_1222800	6.20426	18.3496	6.68107	1.80921	11.7118	12.1828	17.8387	11.5381	8.9447	4.7787
PF3D7_1443900	55.5036	31.2843	80.4944	80.2086	68.4055	30.9663	61.789	78.7127	76.1711	24.5422
PF3D7_1470100	19.1544	38.3529	54.2708	7.61376	11.2259	12.1936	40.1174	39.4517	18.3725	6.77622
PF3D7_0519700	287.49	623.403	651.536	124.002	507.71	349.813	525.172	378.612	255.807	180.092
PF3D7_1469700	5.77453	18.6319	8.97954	8.09226	56.3943	40.6591	19.6399	24.7083	37.7106	27.511
PF3D7_1455700	25.9199	24.526	14.4264	13.9242	171.276	43.8168	62.2406	42.0794	39.8255	39.5797
PF3D7_1132100	3.3451	2.79362	1.14664	0.643914	1.63449	6.71469	6.67646	4.94939	1.16006	1.71641
PF3D7_0532200	16.6136	33.7985	46.3422	16.8293	38.8683	33.7889	22.6483	57.4422	28.1192	24.5479
PF3D7_0508700	110.744	144.77	133.084	34.0047	149.67	81.4255	225.005	190.49	48.6007	25.6709
PF3D7_1227400	45.5226	46.452	49.3241	8.24052	51.8225	21.5013	50.9477	56.4164	29.9441	18.0912
PF3D7_1126200	1760.5	1931.47	2780.07	3476.97	904.141	1225.99	1533.66	3216.71	2930.11	1547.99
PF3D7_1242500	15.137	19.5833	6.04955	39.9133	88.4212	29.4918	20.1148	14.4131	104.011	67.5604
PF3D7_0806700	136.119	138.786	121.095	70.9715	82.3199	60.8797	160.279	106.45	86.3424	47.4959
PF3D7_0303500	17.3048	35.2814	13.505	22.5056	57.3775	34.9831	38.6499	45.1027	41.5828	20.5899
PF3D7_0911100	391.752	125.354	22.8839	3.99929	227.905	419.351	342.974	79.3598	12.0959	141.722
PF3D7_0422800	11.5865	21.5989	6.27888	10.2316	36.6649	28.4331	31.1205	17.1023	27.9785	22.0536
PF3D7_0926300	53.9712	50.9572	20.8585	28.4571	44.3185	58.0912	68.5554	59.5152	33.4443	23.3781
PF3D7_1215600	16.3518	27.8115	10.3757	21.8197	74.3405	101.317	24.9701	21.4474	39.4485	71.8565
PF3D7_1436400	5.40058	4.25282	8.38835	0.779722	3.1364	1.56516	5.87419	9.2683	13.3054	3.94676
PF3D7_0808700	60.9978	47.4304	26.4154	21.2631	99.5816	120.304	107.477	59.8344	28.592	109.434
PF3D7_1444700	15.5112	25.2216	15.4687	49.845	35.4727	31.9867	21.5385	23.4928	68.3084	25.7618
PF3D7_1209600	8.78337	6.08054	5.38116	1.28939	11.1155	21.3782	18.2172	15.2022	4.14046	4.25481
PF3D7_0523800	43.3925	90.7303	93.078	11.6576	37.4492	35.7665	108.146	60.1314	18.9953	17.7206
PF3D7_1459700	29.4711	32.8476	12.6678	56.3699	16.8531	12.7907	29.6039	18.4765	99.7669	9.55594
PF3D7_1409000	18.4816	55.8618	66.7703	2.95109	3.84876	8.0736	26.8519	22.7016	15.8105	2.81951
PF3D7_1028900	64.5103	40.0674	3.20138	0.92724	41.3037	55.4025	43.2484	10.1873	3.48493	19.4369
PF3D7_1447100	129.975	264.051	172.77	260.924	263.381	301.116	160.859	246.158	209.983	261.44
PF3D7_1026000	109.381	185.316	320.911	186.239	389.914	298.984	256.582	504.065	125.009	108.544
PF3D7_1366000	15.2868	42.6081	36.1452	11.0207	42.0652	69.1903	36.6912	56.8471	24.6924	27.3221
malmito_rna_RNA14	0	0	0	2.06912	0.182222	0.298561	0.252354	0.0626546	1.21445	3.04664
PF3D7_0919800	204.069	186.534	65.6537	63.5477	492.531	267.098	243.204	134.973	105.445	161.536
PF3D7_0205000	3.43852	24.2384	11.236	1.70226	11.5019	2.67789	25.3114	18.594	5.28445	0.584916
PF3D7_1354200	58.5291	44.2312	46.9282	14.7343	91.8398	37.2668	47.2364	35.0442	20.7969	72.7691
PF3D7_0610800	928.115	1124.73	1351.88	304.96	167.994	186.045	985.29	704.204	411.802	96.1727
PF3D7_1353200	1798.19	2078.63	1995.74	95.7343	96.6349	550.045	1870.74	1560.57	52.4782	31.3539
PF3D7_0700300	0	0	0	0	0	0	0	0	0	0
PF3D7_0914300	69.7413	65.807	64.8775	29.9891	48.3438	23.8391	88.1541	48.812	48.2731	21.4487
PF3D7_1005200	3.73754	5.94807	3.85825	2.62406	4.05303	32.3177	4.54685	9.53027	5.36047	5.94853
PF3D7_0605000	16.5392	29.3708	13.021	72.6633	37.5099	61.0893	19.2872	41.7454	86.4616	58.1906
PF3D7_0410900	14.352	12.4665	26.1976	5.72885	8.835	5.46806	15.4418	21.2691	7.85221	4.03193
PF3D7_1113700	49.0927	118.142	115.33	82.3243	80.2323	73.3627	63.5784	100.515	116.998	61.6474
PF3D7_1108800	0.504548	1.65816	1.81273	0.202929	0.392051	1.36972	1.39292	2.68247	2.31353	1.26495
PF3D7_1129400	170.504	208.191	230.917	75.314	44.4124	39.6786	190.831	238.9	79.6941	21.091
PF3D7_1215000	89.9277	124.917	33.2383	143.798	338.209	339.776	104.442	123.474	185.275	417.43
PF3D7_0607000	1056.46	1389.91	1267.73	526.148	433.309	263.292	1266.32	1330.1	306.28	93.0581
PF3D7_0519600	75.666	67.8472	100.596	65.6969	92.7067	40.8911	85.33	98.3523	77.2893	54.6851
PF3D7_1460600	26.4806	26.7073	2.72947	5.27385	75.7486	158.535	28.9661	12.8538	10.6515	66.8394
PF3D7_1321700	292.722	632.875	191.528	108.476	96.17	75.3137	263.873	184.446	139.315	45.6701
PF3D7_0820000	208.945	160.365	218.215	142.137	106.705	87.3659	260.686	277.884	103.96	71.6434
PF3D7_0623900	50.7947	55.6157	47.8352	101.274	56.92	56.8154	58.4855	66.5295	121.523	44.3029
PF3D7_0311900	3.27028	6.17353	6.20109	1.66013	6.36665	3.37814	6.67099	6.94408	9.05162	3.22414
PF3D7_1372900	0	0.0968299	0	0	0.104914	0	0.191749	0.0626546	0.0628342	0
PF3D7_0905600	2.4107	1.12487	2.41371	3.64027	3.9647	3.56277	4.85484	5.36178	2.39141	3.21843
PF3D7_1437700	29.452	25.014	10.5376	11.7075	29.6526	11.4102	38.4949	21.8942	29.6874	13.6389
PF3D7_1307100	113.228	77.0461	83.9521	47.3722	90.2606	82.8576	152.521	72.3802	45.6567	54.7262
PF3D7_0532400	87.3113	44.723	794.223	296.003	139.384	47.2549	122.754	1157.93	103.389	45.7113
PF3D7_0527500	798.241	1210.53	916.956	658.236	425.175	956.825	960.947	1910.56	2118.24	833.427
PF3D7_1110300	140.026	165.106	132.805	175.875	102.939	100.439	134.288	190.233	228.12	94.4593
PF3D7_0620600	4.6905	4.87764	3.66061	1.80921	4.10273	5.93129	5.73261	4.06797	3.77932	12.2761
PF3D7_1214700	4.78404	17.1009	18.6603	4.0914	7.74161	8.2075	13.418	17.8382	6.14168	3.40018
PF3D7_1413400	32.7226	33.4772	12.2184	55.1681	127.687	53.4373	48.072	42.2503	83.1304	54.2323
PF3D7_1327000	21.4903	23.1477	26.8072	5.81626	3.42911	6.9409	12.4498	13.6828	11.6804	3.71818
PF3D7_0716300	179.479	151.409	128.407	355.268	668.238	158.107	165.211	183.843	469.394	301.362
PF3D7_1426600	16.7998	19.3314	4.95131	7.1158	49.4534	17.6924	28.4256	7.08249	22.7884	17.2081
PF3D7_0210400	24.7061	40.5487	28.7761	220.891	168.439	126.817	24.536	60.8534	213.439	204.328
PF3D7_0920800	472.608	505.54	816.974	146.4	65.2419	124.1	477.473	436.094	113.283	38.0832
PF3D7_1250000	153.634	324.31	217.508	283.92	198.307	345.34	195.458	400.914	283.34	271.397
PF3D7_1009200	39.5427	52.7411	70.5093	7.37884	9.22705	21.0705	52.5165	57.009	12.3454	3.36609
PF3D7_1418500	0.747544	0	0.0823969	1.18401	1.31424	1.4928	0.378531	0	1.05314	0.437262
PF3D7_0921900	306.476	639.467	568.765	266.219	536.043	519.016	464.616	573.981	396.517	198.956
PF3D7_1463300	7.90488	18.1477	9.7286	7.52091	25.8532	6.27143	13.7965	13.1292	33.5254	11.8772
PF3D7_0318400	18.7628	17.8987	12.1377	4.50114	18.8681	33.4595	32.8115	105.353	7.25106	6.56608
PF3D7_1321100	70.7328	45.1421	5.70614	6.47584	211.713	125.348	73.8176	16.3607	17.5868	113.439
PF3D7_1252900	43.1675	177.985	14.382	3.76594	12.9818	68.6639	214.191	7.24283	6.65465	8.34922
PF3D7_1361300	4.85874	8.26814	3.69807	1.62813	4.51688	11.164	11.1632	4.50655	3.40891	3.14746
PF3D7_1244800	328.548	375.832	326.387	374.683	136.618	182.461	335.002	402.593	211.868	79.2317
PF3D7_1020100	25.5282	16.4736	6.61423	8.02514	42.1815	234.733	43.6394	31.3727	8.36436	47.0869
PF3D7_0525000	17.2305	36.847	187.528	7.04711	9.19393	17.1768	47.379	87.6961	12.244	5.21025
PF3D7_0622600	76.6032	93.045	21.7903	608.16	817.87	579.032	73.3089	94.5727	469.594	1284.02
PF3D7_0732500	0.897053	0.19366	4.49611	0.913964	1.01603	3.17189	3.78531	3.13415	0.512974	1.81578
PF3D7_0207000	1472.06	451.655	42.0858	1641.37	2793.24	2318.16	832.324	198.31	1285.2	3944.71
PF3D7_1335300	650.018	1157.8	32.2985	12.9422	1006.34	980.132	758.098	55.8964	15.5027	155.477
PF3D7_0412300	3.99903	6.0661	6.25295	1.49076	4.58311	3.83055	2.12464	4.92636	9.44078	10.9359
PF3D7_1433400	105.249	161.344	169.181	98.8423	364.591	131.273	184.452	159.107	182.797	106.893
PF3D7_1006900	160.565	193.658	112.509	240.788	114.028	100.987	154.649	132.942	247.383	122.698
PF3D7_1473600	7.55002	2.28153	14.9847	114.253	16.6155	14.1679	8.09023	34.7918	136.55	39.4022
PF3D7_1014800	4.16734	6.48666	4.26563	3.76594	15.9249	9.44332	7.84186	9.03188	8.13259	6.64276
PF3D7_1471900	40.6821	42.3837	47.2014	13.3965	29.9227	13.9433	72.675	54.5587	43.6252	10.909
PF3D7_1026600	2641.45	575.59	82.1844	18.7359	1596.7	2593.37	1876.23	322.234	26.4715	587.402
PF3D7_0107600	1.79399	10.0617	2.38894	0.519815	2.54004	3.50122	5.25821	5.37487	0.97156	1.30754
PF3D7_0922100	692.017	754.068	787.073	224.73	400.086	221.717	1128.27	768.566	218.304	106.186
PF3D7_1471000	28.0124	82.8099	120.682	5.82722	9.01171	29.1134	51.749	71.3335	13.9611	6.58028
PF3D7_1429200	16.3891	25.0063	12.0778	2.0847	6.89133	8.96013	27.6998	29.8857	4.51458	2.8479
PF3D7_0800100	369.895	134.817	83.7718	146.69	439.357	378.065	258.997	115.974	129.683	495.61
PF3D7_1416400	25.3408	26.0025	18.7191	1.94032	11.4744	21.3491	63.5813	49.9615	5.39611	5.6958
PF3D7_0516200	780.218	794.781	1472.93	1717.89	392.255	257.388	910.633	802.675	1357.8	333.341
PF3D7_1029600	1728.8	2392.96	1754.83	6814.02	2795.02	2847.22	1418.4	3159.11	6828.56	6322.32
PF3D7_0517100	7.49376	8.75084	14.0415	16.4655	9.21603	9.57722	9.06836	23.1741	39.3978	11.4456
PF3D7_1125200	15.0247	49.9735	61.5505	4.28105	4.81509	6.22985	22.9866	49.8411	23.5447	6.09048
PF3D7_0520800	25.7703	23.3891	29.3921	24.887	82.3803	28.2052	35.3236	41.839	49.5749	25.7022
PF3D7_1114800	47.4869	33.9508	8.91501	9.39955	64.3412	51.8705	42.1799	23.7098	15.1766	41.8297
PF3D7_0805600	304.609	262.565	220.597	79.1076	164.736	198.345	186.414	184.994	104.29	180.052
PF3D7_1242600	15.9404	37.8832	71.3419	9.89289	14.9973	13.5017	26.1047	50.92	25.4884	8.31658
PF3D7_0313500	15.0434	19.7384	17.1945	5.739	7.75819	5.92048	19.5093	18.2591	6.63405	2.7102
PF3D7_1320900	83.4037	127.307	98.1976	208.047	101.587	108.085	92.5017	132.07	166.913	180.892
PF3D7_1209900	24.9299	16.0362	9.68366	34.1218	36.8088	21.5521	26.1564	20.7551	30.9148	19.0225
PF3D7_1310700	2618.45	820.107	37.2838	59.0358	1396.84	3607.86	993.326	216.208	176.351	2776.92
PF3D7_1302400	4.0927	9.28558	5.05848	4.22407	4.24632	13.8203	9.38181	5.74938	5.36892	8.47273
PF3D7_1300100	114.48	93.5756	21.3362	32.855	79.323	139.391	208.76	64.4794	73.6188	166.73
PF3D7_1448000	124.251	135.81	184.198	23.6623	14.506	11.1224	127.104	96.8083	23.6955	8.18737
PF3D7_0614200	16.4634	21.492	32.6361	3.86192	7.8355	8.89693	20.9419	17.366	9.15009	8.406
PF3D7_1221900	238.132	145.871	255.028	13.7648	38.8302	35.9462	164.785	132.504	12.031	15.6038
mal_mito_1	10.6151	34.5313	28.7358	535.134	2467.02	494.291	66.7298	68.5168	246.043	331.634
PF3D7_0322900	1224.4	1866.91	2495.94	1492.26	632.376	632.489	1334.89	1670.92	1363.7	401.722
PF3D7_0934100	42.2897	45.2746	92.556	18.5158	24.992	26.1477	54.2745	65.1244	30.461	15.7472
PF3D7_0918100	433.582	616.629	219.106	106.894	255.129	382.621	351.95	254.135	124.394	159.839
PF3D7_1018100	0.541955	0.839677	0.670124	0.0905388	1.38047	1.33895	1.91253	2.24815	1.03439	0.408871
PF3D7_1019400	699.925	1298.01	1312.77	3091.84	1262.83	1296.77	881.215	2577	2036.64	2706.07
PF3D7_1211200	62.8266	40.9563	25.3944	14.5321	31.1489	16.0025	52.6084	39.1908	28.6956	14.745
PF3D7_0518300	529.227	618.97	435.948	1441.24	1463.68	1089.99	395.015	580.414	1262.47	1703.44
PF3D7_1023200	56.8472	165.358	177.875	68.256	71.3309	78.0614	97.9944	161.935	152.822	71.567
PF3D7_1222300	635.805	587.402	1020.7	998.803	1528.93	753.189	946.253	1265.3	894.968	477.176
PF3D7_0518400	0.784892	1.85182	0.81936	1.34481	1.43568	2.47165	1.33728	2.10974	1.75462	3.11907
PF3D7_1009400	35.17	71.5699	55.3258	27.4453	10.1162	10.0604	30.2755	30.017	27.7086	9.82564
PF3D7_0630000	12.3156	15.9688	6.17574	3.61059	2.40206	28.9919	27.5513	6.92672	4.58875	5.17192
PF3D7_1320100	43.6928	23.048	4.86949	126.756	120.631	92.3258	36.1602	18.2842	139.395	170.462
PF3D7_1100700	0.242937	0	0.296168	0.0905388	0	0	0	0.389026	0.125668	0.19024
PF3D7_1302200	5.00825	2.83601	1.37828	0.181078	1.56269	7.4349	4.25922	3.2623	1.06159	2.94727
PF3D7_1221300	82.3588	73.207	12.0317	88.7913	156.131	95.5426	72.3824	37.8138	128.814	160.945
PF3D7_0616800	57.4285	44.3737	66.3538	69.3847	65.755	38.4827	50.4365	64.5739	67.4279	30.0179
PF3D7_1429700	176.843	324.332	282.218	315.91	304.841	356.979	223.145	448.157	515.885	378.672
PF3D7_1441700	12.5583	14.7616	4.57159	21.2866	18.6364	21.3691	14.5198	16.8973	63.3687	33.0817
PF3D7_0415300	189.845	365.468	122.082	61.8629	34.0317	49.6633	150.217	137.945	89.0667	29.3664
PF3D7_0806800	682.848	469.656	569.334	168.325	321.014	356.399	539.143	318.274	161.896	193.99
PF3D7_1119300	409.669	291.26	119.892	437.498	319.72	165.991	285.572	208.747	372.169	237.891
PF3D7_0222900	0	0	0.296168	0	0	0.133895	0	0.201063	0	0
PF3D7_0105800	140.832	79.5944	39.2025	120.003	553.895	186.999	169.991	86.6079	165.918	185.63
PF3D7_0526600	6.44726	7.21601	4.49323	4.5878	11.0382	6.07599	13.1915	6.2432	13.1237	8.01557
PF3D7_1423800	91.7369	76.1485	125.712	43.612	79.7025	42.4347	142.453	93.142	60.3935	36.6905
PF3D7_0822100	44.962	88.0991	62.3117	29.0689	13.4624	30.5862	55.5333	73.1228	36.8519	22.8046
PF3D7_0924100	22.8925	18.4108	15.1714	20.9048	27.6204	15.4362	16.6385	25.2223	20.9073	33.4153
PF3D7_0918400	18.3704	12.401	6.45059	6.48911	21.3309	24.2932	19.8376	16.9522	30.6526	13.7597
PF3D7_1441000	22.9293	36.424	54.5116	4.96009	9.3761	16.0549	26.2761	28.8127	18.5272	15.3114
PF3D7_1015100	37.2816	39.6382	33.2849	20.8894	136.549	59.6855	50.5583	52.9639	58.7427	60.8736
PF3D7_0322400	70.825	145.877	149.585	14.2581	47.2889	32.0591	132.397	143.479	37.8505	11.5265
PF3D7_0507500	553.469	145.118	14.6096	4.29903	226.999	526.523	207.358	46.0992	17.6197	259.572
PF3D7_0521100	2.18643	4.31641	2.2155	1.87633	9.45335	4.0368	6.26762	3.17487	13.8503	8.53097
PF3D7_1254400	0.0747544	0.575681	2.50302	0.31532	0.0773081	0	0.252354	1.20354	0	0
PF3D7_1107400	101.738	52.5566	29.5471	203.729	88.1806	36.8252	79.0703	35.9112	177.429	39.7924
PF3D7_0810800	48.5138	42.7141	480.169	72.1443	82.9991	50.1731	64.17	325.578	135.413	52.9262
PF3D7_0830900	59.9706	63.7845	143.439	18.6275	168.279	282.751	70.686	284.816	27.5395	142.599
PF3D7_1438000	262.224	348.022	534.693	91.0411	405.286	266.115	481.993	436.978	215.042	144.054
PF3D7_0832100	22.6501	7.14037	7.96485	2.55067	34.8705	25.435	10.2298	6.75186	1.07848	16.2398
PF3D7_0937200	9.84879	29.0851	17.4526	3.85804	14.0972	36.5192	24.5201	55.605	7.37962	5.38776
PF3D7_1471800	16.4642	29.8217	19.5788	4.79542	10.4197	79.2823	45.8311	66.9112	17.8661	11.2355
PF3D7_1454200	16.8558	17.5749	37.9314	1.209	2.63393	2.00842	21.0477	23.0266	10.613	2.93878
PF3D7_1348600	91.832	61.6543	4.17459	16.3109	222.929	170.479	67.1252	14.5469	21.9973	304.746
PF3D7_1203700	2983.05	2635.49	1863.24	3640.11	3604.83	3999.6	3037.28	4689.47	4117.19	3431.69
PF3D7_1247300	44.0835	74.1743	68.6223	12.442	23.5838	43.2488	62.8004	41.0864	25.7558	17.4111
PF3D7_0601300	0	0	0.0823969	0	0	0	0	0.201063	0	0
PF3D7_1113100	439.371	448.758	430.566	154.703	257.174	510.153	483.159	365.512	176.859	249.133
PF3D7_0928800	28.6672	41.426	19.342	20.8182	42.1262	31.254	53.1931	49.2723	21.4279	10.3169
PF3D7_1033200	379.462	375.169	595.925	390.669	444.28	316.955	526.162	432.184	254.782	315.406
PF3D7_0702500	411.922	246.462	1978.31	553.35	189.055	163.999	539.028	1837.38	223.863	158.083
PF3D7_1362200	37.2448	90.1921	99.1195	8.91486	10.199	22.2664	59.6733	70.0758	34.7189	11.4526
PF3D7_1113300	67.4266	78.6891	26.1579	232.982	474.036	302.115	84.489	85.167	332.459	761.2
PF3D7_1138500	382.482	270.784	257.534	157.97	308.647	201.889	440.854	279.88	105.39	146.881
PF3D7_1421900	67.9853	116.669	21.0026	160.011	274.797	170.656	77.5527	34.9161	174.361	412.937
PF3D7_1421200	738.249	1227.36	1686.17	2539.83	623.384	898.439	948.05	1405.72	1748.53	723.721
PF3D7_1443800	49.9151	42.0778	49.7563	58.0677	153.585	91.4875	56.3728	76.88	92.5094	97.5756
PF3D7_0100200	5.7373	3.92764	40.5675	6.36963	3.29108	5.01564	14.5506	17.6056	3.60215	3.03814
PF3D7_0406000	134.049	186.166	113.341	81.9815	409.302	200.574	136.491	169.581	156.795	239.906
PF3D7_1408300	0.971748	0.737548	0.788245	0.305177	1.12645	1.66828	1.67557	1.31717	2.10628	4.88801
PF3D7_0816300	8.78296	18.1256	8.07491	4.07656	11.7449	8.3522	23.1724	13.285	19.9028	9.94212
PF3D7_1352200	121.076	198.88	305.065	11.1425	111.707	92.1628	212.956	171.352	36.716	35.3262
PF3D7_1122100	6.59665	10.791	4.19706	4.14368	18.2716	5.64354	13.4081	9.74618	39.3723	16.4429
malmito_rna_SSUF	2.26131	0	0	29.7973	7.16199	10.3265	1.51412	0.375928	12.0687	41.4078
PF3D7_0508200	56.0636	116.318	39.0659	59.4067	42.4142	69.4107	87.9136	75.6122	68.3877	35.593
PF3D7_1320200	8.98885	10.884	9.78795	7.27584	32.0763	10.8746	14.7051	18.5607	23.1928	11.6827
PF3D7_1121600	4668.12	2282.19	4377.13	10425.9	3979.76	7929.42	3481.63	5645.52	6118.24	4642.76
PF3D7_1231400	55.0716	18.8443	5.41227	1.14031	41.5297	41.4467	57.8959	9.61771	4.6524	25.5445
PF3D7_1216500	714.141	470.019	418.218	133.98	385.064	3617.85	1226.27	1578.46	323.933	549.974
PF3D7_0532100	1567.78	1121.89	6035.2	2374.93	1101.64	210.773	1571.17	1557.81	2359.74	420.72
PF3D7_1412500	139.823	304.04	670.121	38.647	14.5614	31.7098	223.918	316.048	52.68	15.3255
PF3D7_1322000	49.5414	52.5474	9.69	81.9031	130.338	77.5949	58.5293	32.4754	105.028	80.8387
PF3D7_1002900	138.741	292.391	126.027	471.519	283.853	378.093	149.414	148.429	280.33	342.624
PF3D7_1001200	19.9211	70.3019	119.537	489.104	805.945	151.64	47.7074	189.668	878.147	309.872
PF3D7_1308100	10.0916	31.3961	7.94007	5.75466	14.4618	17.9693	10.0728	15.8259	35.9185	5.43459
PF3D7_0806300	38.1425	31.1837	7.41861	14.4916	56.2793	43.3395	46.4898	22.9229	26.0113	38.9435
PF3D7_1249300	111.865	71.2882	91.6531	155.699	127.926	66.9524	146.906	102.327	102.124	64.444
PF3D7_1027000	5.66236	9.53898	3.87151	3.35068	7.17284	3.47045	13.0141	6.69488	5.18227	2.15367
PF3D7_0816000	102.352	214.04	252.857	7.8058	57.9961	54.6607	167.912	159.397	25.8994	16.0709
PF3D7_0318700	117.1	90.7793	6.48516	11.3509	263.896	875.91	71.2071	15.6439	7.19771	250.697
PF3D7_0104500	64.4161	146.765	201.527	95.4457	34.1471	39.711	81.7598	171.452	84.2808	26.4916
PF3D7_0910600	123.006	85.9152	41.5413	106.853	306.84	400.211	71.99	69.1069	79.4154	515.519
PF3D7_1249600	11.6052	5.76501	3.37539	8.34665	16.3447	8.03202	13.0658	6.78089	12.7897	7.41221
PF3D7_0402200	109.978	54.5847	7.01296	1.28939	92.9944	201.802	198.068	19.2206	3.17261	78.9359
PF3D7_0504700	61.8558	213.629	80.4679	35.1527	45.2241	42.8954	79.6744	121.252	38.5892	7.88927
PF3D7_0305200	89.7746	108.343	83.3143	8.54726	195.484	71.1904	167.776	89.911	27.8019	50.26
PF3D7_0727800	48.9986	29.3448	69.766	31.877	27.2728	13.9018	55.2849	51.7611	33.9121	13.1932
PF3D7_0607100	8.72735	11.807	6.31173	1.0849	4.47825	12.8123	14.9525	14.7317	2.86874	3.21419
PF3D7_1338100	463.631	274.52	447.048	660.948	507.489	195.081	424.078	287.919	430.164	263.46
PF3D7_0502800	10.7827	42.8119	35.7758	13.2428	7.55388	12.6044	23.92	32.6569	27.8009	12.7688
PF3D7_0705900	163.56	72.1124	85.4439	1061.3	323.988	283.481	196.491	175.802	982.304	824.222
PF3D7_1407200	68.9962	59.6372	69.1109	27.2574	110.487	185.343	63.0245	82.4008	30.2686	72.5206
PF3D7_0524900	114.255	120.711	158.432	34.7906	18.653	24.3946	107.599	123.455	41.3187	11.1772
PF3D7_1216400	132.513	154.094	98.9708	76.2278	73.8947	36.7096	105.436	58.3923	42.022	22.5745
PF3D7_0308700	77.3873	21.794	5.54595	5.67814	71.4862	45.7188	54.7663	17.7972	10.8402	46.6324
PF3D7_1132400	27.1158	37.2156	40.673	25.1205	48.7414	19.9778	40.2798	55.8146	56.5701	30.1174
PF3D7_1241200	70.1899	75.6894	84.6465	55.5535	79.2718	35.9894	69.6964	92.1636	77.3188	37.9201
PF3D7_0611100	17.1745	16.1591	3.09478	108.075	104.954	96.3227	15.8158	11.6124	82.9467	124.744
PF3D7_1332000	103.437	108.128	86.3059	68.7769	136.457	154.488	97.8672	89.515	95.5189	141.273
PF3D7_0531200	6.83964	8.97629	5.14376	3.81665	11.7394	10.7515	7.34758	14.5324	13.4659	11.1219
PF3D7_1124400	24.1439	112.572	83.6444	16.8721	36.7863	33.5934	64.3185	66.3646	58.1133	25.6511
PF3D7_0804300	52.3252	27.1313	31.8847	12.5621	8.67498	12.0564	43.0234	13.1742	8.91854	6.54048
PF3D7_0928000	398.547	137.116	91.9982	280.185	487.379	405.423	195.12	106.043	314.943	719.834
PF3D7_0526800	402.587	421.11	389.123	509.811	276.968	213.879	331.869	453.438	456.41	221.059
PF3D7_0617300	236.802	102	21.9545	251.17	820.199	690	143.103	70.9477	175.976	782.07
PF3D7_1445600	248.209	241.57	340.309	71.88	246.087	199.986	378.746	295.16	91.3658	75.4808
PF3D7_0424700	220.796	69.657	219.47	22.1739	15.7099	15.0037	134.815	286.611	15.9904	3.77071
PF3D7_0632700	12.596	4.04566	40.832	8.45904	4.3513	6.09595	23.6453	26.2127	6.2074	6.8216
PF3D7_1131000	33.3954	34.0857	31.6249	173.891	32.6842	38.8736	30.0684	51.99	128.522	39.5882
PF3D7_1461800	56.5687	104.925	99.6543	4.51829	30.0832	67.6518	279.998	249.73	17.1317	14.4965
PF3D7_1208800	99.7726	107.851	78.2172	33.7269	99.8574	61.5201	142.903	91.3028	43.0507	40.7566
PF3D7_1442200	17.7158	11.4809	9.4042	8.43256	42.0046	27.1249	39.9917	29.1239	41.0418	14.5732
PF3D7_1349400	78.7307	130.811	106.164	102.635	25.18	41.6146	93.7058	136.049	113.3	37.8804
PF3D7_1039900	0.41112	0.646017	1.19792	0.0788299	0.182222	0.401684	0.539978	1.95823	0	0
PF3D7_1018600	220.623	318.393	266.614	37.8058	76.0806	86.664	352.537	223.674	58.4811	37.1477
PF3D7_0111700	0.990422	0.640718	2.52088	0.31532	0.0773081	0.298561	0.126177	2.94477	3.30384	1.56451
PF3D7_0727900	12.4644	14.3766	20.7813	0.519815	2.74986	4.23224	18.1914	11.2131	3.70804	3.37604
PF3D7_API06700	0.0747544	0.48415	0.329588	0	0	0.133895	0.191749	0.0626546	0.0628342	0
PF3D7_1002700	39.3749	28.6396	26.0323	22.5932	177.151	40.714	42.702	24.2096	59.4949	59.8288
PF3D7_1124600	185.741	169.359	80.0552	53.1535	113.515	166.276	137.833	62.2617	155.433	87.4427
PF3D7_0701900	403.053	157.759	17.7257	1.31982	136.923	309.542	285.505	49.4093	2.65304	47.1023
PF3D7_1424700	0.336365	0.462955	2.7191	0.0788299	0.182222	0.298561	0.317926	3.23468	2.31353	1.04632
PF3D7_0417600	16.6511	17.8457	6.94612	4.12884	44.4012	33.3439	31.51	24.97	6.22141	16.9114
PF3D7_0903700	353.374	143.587	100.838	426.022	508.842	104.125	296.662	115.188	658.628	276.873
PF3D7_1418100	0.635383	1.84652	1.18467	0.259907	0.419657	0.401684	2.25082	1.20496	1.47609	0.518186
PF3D7_0628100	112.577	109.413	13.9499	13.0648	328.082	302.404	249.689	26.8464	8.90453	145.589
PF3D7_1309300	204.907	269.971	193.152	68.4606	191.051	98.5158	228.698	193.489	107.885	73.5145
PF3D7_0710400	4.09252	15.5612	29.4595	1.27612	2.45722	2.36852	9.59294	15.125	3.88439	1.37427
PF3D7_0900700	0	0.19366	1.40075	0	0	0.669473	0.757062	0.501237	0.0628342	0.109315
PF3D7_1474400	40.3288	32.3659	26.9144	6.52185	18.9235	23.8915	73.4793	52.2985	11.9964	8.84751
PF3D7_1451200	634.875	610.165	450.282	300.806	506.262	290.51	672.269	571.509	265.021	230.136
PF3D7_1455200	27.7146	39.8622	15.8208	79.5944	32.6401	38.4228	28.5543	31.7341	120.706	23.5058
PF3D7_1139500	2.89663	4.16514	3.39556	29.3695	6.76426	11.421	6.51501	8.88495	38.7396	18.6548
PF3D7_0703300	15.9594	41.0425	64.4713	38.9971	78.4267	70.1675	24.8887	66.4085	78.162	92.0887
PF3D7_1411500	59.8364	89.8464	85.9095	7.73868	34.4175	28.7316	91.5281	101.14	50.0153	11.6742
PF3D7_0214600	845.695	305.508	36.4483	9.74537	580.831	1142.42	890.951	172.681	9.83571	208.187
PF3D7_1232500	156.193	63.919	8.05704	14.746	162.786	218.31	140.875	26.5115	22.8319	106.902
PF3D7_1217400	92.9156	53.0196	21.4203	8.29124	98.7151	70.8553	80.5412	85.9361	15.9708	42.4076
PF3D7_1213500	7.10137	12.8765	6.63497	6.61552	8.41529	16.509	13.2724	16.3872	11.2104	10.5554
PF3D7_1229900	28.4239	42.4583	23.573	6.95739	52.7886	46.4423	65.3602	32.1034	19.4219	22.214
PF3D7_0913400	10.6335	16.094	19.9856	28.9504	17.7417	20.2164	17.7482	27.6467	25.3799	12.8241
PF3D7_0527800	0.149509	0	0	1.38538	0	0	0	0.0626546	0.540167	0.218631
PF3D7_0107900	10.8016	26.2414	32.7018	14.1935	28.2	19.5869	19.7914	33.6365	32.9929	12.9434
PF3D7_1439200	6.7835	11.4982	19.7839	2.03086	4.75431	4.00603	14.3161	12.8814	9.43233	3.05234
PF3D7_0934300	37.9363	30.0227	7.5108	311.91	128.699	110.554	27.1161	37.4902	431.467	457.444
PF3D7_0203200	18.8927	33.4623	31.1466	2.93781	32.8935	21.192	27.1991	23.298	12.6152	17.2365
PF3D7_0616100	29.7322	45.3367	34.4442	39.9429	40.8509	64.1456	34.044	58.9564	61.7905	53.3721
PF3D7_1109700	0	0	0	0	0	0	0	0	0	0
PF3D7_0805000	16.9127	39.8632	9.09305	26.8664	27.6814	40.1543	22.3969	19.6623	34.3157	25.4309
PF3D7_1465200	69.4612	98.7379	138.091	22.0828	51.4193	43.2106	112.631	137.449	74.7951	25.316
PF3D7_1027100	170.506	182.994	178.661	66.4031	76.3677	84.8111	243.311	226.829	56.149	22.5916
PF3D7_0514900	21.2663	90.0491	50.1584	5.52361	14.4674	16.1472	29.6879	27.7282	25.2365	9.1996
PF3D7_1408700	126.252	195.716	172.376	55.7761	141.42	103.473	232.878	131.597	83.8551	53.8476
PF3D7_1142500	534.73	936.453	1016.04	1584.04	225.203	403.423	551.099	1190.66	693.292	426.09
PF3D7_1121800	4.37281	3.17564	1.92797	0.135808	2.72226	3.83055	6.30786	3.10195	1.81745	1.56875
PF3D7_1245000	4.0365	9.77119	4.56698	2.1698	5.80896	6.51926	11.5164	12.1954	13.8268	9.00087
PF3D7_1203600	25.5841	43.6925	16.9478	49.3857	65.489	89.7976	30.7425	45.0134	70.4678	70.6568
PF3D7_0415700	9.56785	6.37923	3.64967	2.41486	5.54943	5.8082	6.41417	3.21274	4.8681	6.43832
PF3D7_0609500	3.53195	9.56548	9.04234	0.338737	3.19713	4.60315	9.55767	7.44957	1.07003	2.8621
PF3D7_1135900	255.465	356.242	154.694	753.85	870.963	506.604	233.962	232.963	796.216	933.959
PF3D7_0105000	28.3304	24.8545	28.692	23.717	24.7051	70.5043	30.8309	41.2987	35.5031	35.5535
PF3D7_1316800	110.314	158.001	131.202	105.358	185.021	147.274	129.038	122.455	154.389	110.939
PF3D7_0717500	231.151	124.291	39.7257	37.5311	210.678	174.926	214.229	94.471	87.459	198.6
PF3D7_0928400	60.2868	76.5285	63.5632	30.6323	44.6886	66.0292	76.9218	66.9491	32.3563	44.4123
PF3D7_1369300	5.21384	7.89142	2.84529	0.0788299	1.28107	8.90774	17.9047	17.7229	1.98906	0.503991
PF3D7_1031900	18.3329	27.6785	8.87064	10.4407	15.3507	19.3515	23.3959	20.7158	12.5365	8.31513
PF3D7_0529200	9.60561	11.8812	6.51743	5.8311	4.77641	18.9881	14.4185	12.4836	9.87135	7.32134
PF3D7_1405100	33.2077	28.6752	43.3593	5.39168	32.6342	20.0285	46.1033	33.4425	17.3286	15.4335
PF3D7_1134700	213.485	198.608	435.391	21.3333	23.7167	29.9874	264.411	208.101	24.337	9.22374
PF3D7_1442100	25.248	36.2867	25.3408	109.833	60.9507	79.5601	21.9265	37.721	113.852	72.9966
PF3D7_1142700	87.774	135.07	146.09	13.3622	12.0819	8.91855	75.5696	56.6836	30.2208	8.15898
PF3D7_1350000	4.89626	4.28462	5.9516	0.880404	1.95474	13.1416	10.0023	14.0775	6.34419	3.1858
PF3D7_1111600	8.03589	11.583	4.69548	4.1351	7.23919	11.5041	14.4026	9.32037	9.32562	4.46919
PF3D7_1012800	4.03644	4.08566	2.60962	1.16373	4.89234	2.63631	10.5721	5.29486	10.251	6.3574
PF3D7_0409500	34.3107	43.4502	13.3397	116.863	38.8579	23.1297	38.4944	20.5788	94.8658	24.0069
PF3D7_0218500	166.973	268.168	232.13	349.404	147.562	171.614	142.778	264.828	398.697	293.938
PF3D7_0720900	33.1713	50.0752	18.7462	72.5816	44.8656	33.0778	43.2236	34.8036	72.0201	31.3397
PF3D7_1308200	291.445	313.198	643.863	52.6626	57.9303	35.7125	315.423	257.065	146.356	24.812
PF3D7_0222200	0	0.559784	0.180351	0	0.0773081	0.298561	0.191749	0.46478	0	0
PF3D7_1302000	165.087	246.482	267.099	12.3271	20.7514	33.6284	260.951	135.394	10.4369	3.34194
PF3D7_1032600	4.7467	6.64708	6.76231	4.01414	14.7655	10.1635	5.71771	11.6867	15.409	10.6988
PF3D7_1241800	215.56	130.997	138.843	69.3822	69.4991	44.389	192.748	105.813	66.2701	37.23
PF3D7_1025600	19.1738	22.1519	7.57706	51.9471	64.7273	54.7513	21.4476	27.3076	96.0112	44.9745
PF3D7_1219700	18.6318	14.4614	4.66667	1.26441	5.26792	19.6393	19.6871	16.5398	1.67963	3.26102
PF3D7_0531500	0.168183	4.14394	6.39123	1.44862	0.916621	3.77982	2.836	1.65522	3.52798	3.37604
PF3D7_1039000	96.0917	112.119	546.875	33.8165	37.0849	28.3192	125.853	478.403	35.8736	9.57583
PF3D7_1364400	56.5852	43.5413	54.102	22.3956	45.6549	40.4279	58.2903	49.2818	25.6188	26.2416
PF3D7_0323700	223.004	190.312	207.478	89.548	395.353	239.134	348.851	326.714	77.4405	66.7398
PF3D7_1337600	0.299018	0	0.955343	2.03242	0.861409	2.19305	0.630885	1.24141	18.1022	2.40069
PF3D7_0208600	42.2721	22.4685	14.9525	121.467	142.011	45.071	38.2421	41.7756	114.862	62.1187
PF3D7_1027600	5.73718	8.9657	9.38979	3.10405	9.90067	8.81543	10.0574	9.17487	10.8194	3.66564
PF3D7_0713100	5.06457	6.46786	47.2399	17.6331	49.5693	1.80217	1.48879	25.5058	7.85591	5.0882
PF3D7_0908000	52.8494	80.2258	66.3918	37.9768	130.576	91.4784	63.9936	58.3672	71.4674	62.4408
PF3D7_1203900	554.835	299.359	209.251	264.963	198.742	338.699	372.88	265.073	194.293	238.512
PF3D7_0618800	3.62532	6.51991	4.70988	2.74033	2.31919	2.06996	4.59751	6.32069	17.4805	6.74213
PF3D7_0210900	221.58	421.249	458.844	137.052	279.991	188.397	244.924	353.56	282.808	93.0822
PF3D7_1254600	0	0	2.75021	0.15766	0	0.267789	0.0958747	2.40707	0.395752	0
PF3D7_1224400	62.2467	80.6596	116.467	3.21487	8.90117	9.47409	63.2495	66.0665	20.7009	7.50309
PF3D7_0306200	32.6475	49.7567	91.1921	23.5579	18.1779	36.3437	61.3479	84.8054	38.5544	13.0144
PF3D7_1369700	21.0606	53.6954	69.3627	31.5957	42.17	29.6398	36.9237	50.6113	76.7174	37.9855
PF3D7_1239500	18.333	11.1268	6.67934	18.4666	31.784	17.4338	29.0331	15.1483	18.6043	14.1671
PF3D7_1478800	29.2829	64.8906	37.8767	0.407425	32.4738	13.8078	10.7131	9.18371	0.881532	3.10487
PF3D7_1427500	37.3948	20.2688	24.0927	69.1769	153.739	65.4429	39.9887	44.7568	127.022	82.5878
PF3D7_0627100	221.484	186.145	179.568	41.4834	83.2815	84.0028	233.308	98.1195	35.8917	47.7995
PF3D7_1009300	13.5111	21.0758	16.4546	10.6264	16.3226	13.5816	27.9676	15.3409	13.9469	11.5677
PF3D7_1113600	64.0236	93.4001	91.1564	27.7623	51.4971	45.4851	81.5775	59.3562	25.7814	15.4945
PF3D7_0804900	105.53	119.019	129.716	37.7113	124.707	108.061	91.3592	86.5775	39.9125	61.968
PF3D7_1146600	167.05	81.1283	15.9274	58.1572	233.892	102.257	173.261	23.5261	34.8546	100.679
PF3D7_0316300	487.163	252.586	83.418	993.349	1596.41	823.13	433.243	245.946	802.892	905.495
PF3D7_1368100	107.474	101.36	110.876	102.324	111.996	52.2015	119.485	85.5555	117.789	71.1518
PF3D7_1467600	327.786	525.193	525.247	179.977	305.693	245.046	881.689	812.462	145.77	63.6053
PF3D7_1432600	13.3426	12.2517	15.3984	3.00023	11.8554	4.1707	15.9008	12.765	19.9534	4.75031
PF3D7_1102700	3545.41	4961.22	2800.75	163.25	1083.73	7564.37	2873.45	2287.78	152.824	2076.45
PF3D7_1111200	30.6665	26.253	37.5667	32.9963	31.7066	26.4754	38.1462	54.1908	44.0399	18.9345
PF3D7_1316400	4.69062	6.05405	4.63382	3.74095	3.34623	10.0404	7.76138	5.99858	6.25231	3.58047
PF3D7_0714000	2354.08	1421.82	544.634	4581.97	7132.84	6603.75	1263.49	928.078	3998.3	10577.1
PF3D7_0816900	0.579302	2.45399	1.37367	0.124099	0.419657	1.10193	2.0387	3.26514	0.990307	0.475601
PF3D7_1343100	44.103	88.2325	16.219	20.24	485.936	172.557	115.609	41.4557	47.7886	140.916
PF3D7_0932600	9.26925	11.7381	6.70469	58.6805	43.6945	29.4718	12.9545	15.4124	74.3355	52.594
PF3D7_0307100	747.3	1327.8	1413.18	6291.14	1164.28	1828.36	764.292	2887.32	3090.55	3823.92
PF3D7_0111600	4.76537	6.90723	13.1005	19.3868	8.32707	13.3862	11.8452	19.5143	23.9598	22.2394
PF3D7_0900900	0.0747544	0.29049	1.89513	0	0	0	0.252354	0.501237	0.251337	0
PF3D7_0924200	14.109	15.2813	39.9061	15.4712	36.4496	21.8415	20.7457	34.6216	35.5435	18.7868
PF3D7_0405300	9.73639	11.2728	5.89974	4.26621	20.5139	17.0828	24.844	26.2185	6.40332	8.83331
PF3D7_1401600	1066.42	993.57	549.119	91.3583	1546.65	1483.48	834.7	724.692	132.037	1035.49
PF3D7_0614900	43.0748	43.5283	8.63382	36.5796	122.221	63.4096	45.6036	24.5229	39.5266	49.2549
PF3D7_1340900	424.106	276.14	224.869	63.8822	117.065	206.027	257.017	148.63	101.214	98.1386
PF3D7_0209700	156.937	303.442	351.412	37.4156	96.7761	113.968	190.979	212.761	67.0863	58.2286
PF3D7_1227900	21.8266	58.789	52.223	7.21961	16.201	14.9222	25.2011	59.6686	45.2785	13.3821
PF3D7_1031200	117.624	45.4562	4.44195	6.75834	72.6298	126.284	72.3581	19.9858	19.2207	148.859
PF3D7_1030400	14.894	23.9348	11.4198	9.31453	47.3717	63.901	34.2993	28.3508	19.856	55.3113
PF3D7_0108800	45.6733	60.1219	69.6732	52.6074	78.3389	67.5761	45.9945	66.1395	66.4223	51.6938
PF3D7_1401700	1.32679	7.48	1.42956	0	1.65102	0	4.46587	1.01699	0.180056	0.19024
PF3D7_1476600	161.483	493.635	211.137	32.3476	65.1201	115.132	339.228	306.808	37.6986	20.861
PF3D7_0415400	93.0083	178.817	138.654	105.493	373.321	326.1	112.645	157.034	195.879	396.945
PF3D7_0626000	35.7674	36.4925	126.547	10.461	24.7821	13.1708	32.9138	78.0099	34.7988	16.9753
PF3D7_1253300	396.583	608.74	269.693	45.9362	44.7169	418.236	395.616	298.971	64.7354	52.6593
PF3D7_0106400	75.2354	257.015	291.334	48.6864	67.2834	121.26	154.931	335.734	183.502	59.2767
PF3D7_0603000	40.4203	91.4241	55.1824	8.28422	60.9995	34.6937	76.4499	73.5038	25.57	29.0399
PF3D7_0610900	166.45	120.412	165.356	69.5798	144.629	101.221	255.731	197.011	79.6378	50.9542
PF3D7_1105000	2617.81	1119.63	539.728	2952.56	3589.38	4822.48	1145.42	976.253	1799.94	3930.32
PF3D7_1338600	93.3094	50.6519	20.1446	84.2975	85.4741	61.0826	126.657	56.6461	65.8352	34.4956
PF3D7_0722300	135.054	121.449	90.9922	50.3319	48.162	37.9563	132.958	94.7006	55.3997	24.1575
PF3D7_1410200	392.398	340.014	576.602	68.3396	72.4087	59.8069	436.188	375.171	86.6835	25.4068
PF3D7_0525800	2119.78	467.036	42.4685	55.3924	2044.82	3998.38	1062.58	161.324	68.8321	2148.84
PF3D7_0606300	3.23288	2.50313	4.26678	1.57115	1.72282	2.44088	2.78086	3.82477	4.46205	10.1806
PF3D7_1026200	11.7361	15.8223	23.4059	19.3103	15.2459	19.6501	24.0109	37.5593	37.3696	15.0729
PF3D7_1200700	1841.29	1612.71	824.495	9.09512	117.039	289.054	3517.36	706.554	25.4569	16.4443
PF3D7_1347900	15.1559	15.4509	10.0795	22.5597	45.4503	31.3048	23.4302	24.5448	58.5019	30.8415
PF3D7_0200500	0.149509	0.0968299	0.164794	0.0905388	0	0.597121	0.504708	0.250618	0.188503	0.437262
PF3D7_1317800	2092.37	3741.74	3258.59	3309.82	1787.25	2162.73	2126.1	3550.73	3987.65	2669.32
PF3D7_1010500	7.10155	5.86569	3.40651	1.15202	7.27782	22.9958	10.2044	8.21027	2.64274	7.40227
PF3D7_1243800	143.82	110.192	164.984	64.2849	42.1432	48.2337	131.262	113.999	84.9112	43.4823
PF3D7_1301400	127.695	206.704	1878.78	92.9438	82.2538	99.1303	276.911	3335.08	114.262	36.587
PF3D7_0526300	57.8196	129.729	139.107	33.2183	70.0335	71.8499	89.234	95.7951	56.7213	50.1735
PF3D7_0821000	70.0244	54.9731	22.9663	93.0457	189.478	98.1282	70.9701	31.3388	97.7943	128.198
PF3D7_0732400	0.373772	0.19366	8.15499	0.789865	0.0773081	0.267789	0.444104	2.90831	0.638642	0.19024
PF3D7_0803600	49.7277	72.138	53.006	12.154	75.8708	68.6547	74.8419	48.5059	28.2187	43.8755
PF3D7_1338800	10.2973	19.3776	9.55401	4.52455	3.45671	15.447	34.8591	15.7749	9.4344	4.68212
PF3D7_1203500	168.394	299.034	167.992	50.7855	46.936	71.8299	207.788	136.073	73.4626	23.5215
PF3D7_1029800	136.798	87.5822	30.7767	182.658	136.319	89.0666	89.6692	72.3289	139.449	80.5915
PF3D7_0419100	7.73687	21.3999	9.86458	31.4432	15.4779	17.7648	12.117	18.4984	42.5484	19.4669
PF3D7_1147000	4.80278	8.51624	1.53616	3.00493	14.0862	13.9941	10.9809	6.84355	2.33702	7.89776
PF3D7_0401100	0	0	0	0	0	0	0	0	0	0
mal_rna_19	50.3097	3.05762	6.27311	295.788	203.894	595.435	9.12001	20.887	301.254	89.152
PF3D7_1448700	8.76435	20.6243	24.5076	1.88804	8.60853	7.16711	14.493	22.6612	9.3217	4.02768
PF3D7_1445300	15.6045	19.7885	12.2708	22.7048	23.0151	10.5868	24.076	17.7186	55.2801	15.5301
PF3D7_0213600	8.22257	23.9277	14.4535	2.89254	6.8802	15.3763	28.8757	28.2846	5.76467	5.88605
PF3D7_1454400	406.42	436.651	1279.93	396.162	169.236	149.201	578.484	655.027	237.356	94.7273
PF3D7_0717300	122.462	67.2078	105.337	49.4531	110.533	145.91	97.5726	124.83	41.2888	79.7155
PF3D7_0609400	24.7427	30.2804	41.4031	24.7909	25.5883	26.1569	43.2127	60.4815	29.2408	11.6685
PF3D7_0509100	67.819	34.1474	9.55517	116.181	139.698	37.6868	57.0097	29.5098	79.9757	33.384
PF3D7_1030200	715.776	166.407	11.713	27.4947	256.938	400.857	232.114	72.1278	77.948	276.711
PF3D7_1470500	28.9289	47.0359	19.0297	23.2299	29.0175	33.9228	63.8352	42.0694	26.2342	18.023
PF3D7_1217100	20.4636	26.898	15.7505	4.90625	25.2955	67.6917	41.1536	36.24	17.4751	13.4232
PF3D7_0717600	50.6065	51.0551	13.9988	51.5497	230.835	111.211	97.8851	27.1247	50.5007	79.7654
PF3D7_1312300	7.68085	19.539	6.37683	15.9433	31.2536	30.0506	16.0776	15.6453	39.5971	16.5664
PF3D7_0701600	9.47496	7.03149	254.429	56.6138	59.7793	5.49883	1.74114	145.256	42.9171	13.4062
PF3D7_1463500	121.023	266.388	108.403	58.2936	142.497	190.096	215.313	121.609	80.1711	76.5256
PF3D7_0414000	83.7603	70.554	53.4705	112.512	260.438	151.191	149.678	116.587	129.238	95.8492
PF3D7_1212000	35.75	83.0262	59.6531	150.089	257.284	113.346	53.4211	90.5171	243.326	213.184
PF3D7_1404900	432.208	526.266	401.608	169.442	554.979	692.301	482.947	446.181	253.317	357.353
PF3D7_0316900	108.517	131.944	145.522	11.1612	47.361	71.1339	133.017	76.5566	32.738	23.9232
PF3D7_1115000	77.593	44.7822	36.0461	936.247	198.778	204.813	59.9515	125.549	1464.45	771.049
PF3D7_0501900	9.9603	14.7957	17.0141	4.21237	22.264	7.10557	11.9853	16.3348	21.1304	12.4479
PF3D7_0610000	43.188	27.4053	11.1109	88.969	86.578	55.1854	38.481	33.5525	88.7606	52.5088
PF3D7_1131500	17.7537	42.995	11.4901	6.09571	11.7064	47.1076	30.4916	22.6184	7.8551	8.58629
PF3D7_1122400	50.8866	77.8177	86.6373	14.3706	64.8212	34.9723	80.1855	90.6597	40.9627	13.6419
PF3D7_1115300	76.6185	111.71	179.802	20.8884	14.633	18.3095	93.0566	98.8726	15.0264	6.58452
PF3D7_0811300	678.932	575.835	295.509	120.026	285.461	262.795	581.062	311.606	128.033	121.774
PF3D7_1025500	14.3149	27.3832	11.3149	10.2378	22.1536	18.979	28.1946	22.6577	26.0389	15.5953
PF3D7_1458600	69.6103	63.0475	83.1241	16.8331	63.076	36.6897	89.2171	88.8796	50.3701	32.3904
PF3D7_1456700	138.927	208.497	188.173	266.529	255.487	259.021	283.1	269.403	189.006	185.791
PF3D7_0529300	9.69922	12.1982	9.18467	29.553	50.9942	36.6605	16.8297	15.0481	52.393	43.968
PF3D7_0526400	10.876	28.4069	9.0337	11.1472	57.5042	39.3476	19.555	19.1412	59.7151	51.5619
PF3D7_0604000	2.07439	3.35341	3.91414	1.85135	3.90949	1.7714	6.05551	6.59435	3.10318	1.38846
PF3D7_1305900	58.6621	46.4419	74.8815	49.7678	155.898	86.7796	85.6802	127.857	60.2269	57.374
PF3D7_1426400	0.822298	2.45929	0.590031	0.384007	1.56269	2.56396	2.69492	1.90726	0.68273	0.680036
PF3D7_1141000	1.56978	3.06822	2.13944	0.214638	7.23908	5.98368	5.40972	6.28107	2.46639	1.5787
PF3D7_1433800	22.3504	48.0957	25.3374	9.26531	103.54	35.6834	62.0175	54.5888	22.0317	16.7851
PF3D7_0303800	25.3595	27.3644	28.8816	18.5276	99.7685	63.3622	48.8733	43.8556	31.5823	29.5893
PF3D7_1472600	127.714	105.134	17.6111	20.4304	210.936	263.629	129.571	42.8953	24.9899	108.372
PF3D7_0525300	9.60532	9.31738	1.76779	0.338737	11.4191	14.6835	14.8765	3.90478	2.42045	6.10892
PF3D7_API01700	0	0	0	0	0	0	0	0	0	0.19024
PF3D7_1401500	18.1463	23.3818	97.9348	3.36239	9.98349	20.4535	25.1872	189.575	3.41735	5.07825
PF3D7_0702200	362.507	292.156	532.25	8.28892	196.723	559.89	211.209	393.914	14.8923	142.067
PF3D7_0830500	2831.16	1362.61	278.434	17.0008	353.986	951.406	2247.74	389.225	11.5499	163.781
PF3D7_0502300	3.30775	5.594	3.16796	0.746162	3.1585	8.53683	6.19211	1.1423	0.48578	1.56875
PF3D7_1425800	44.3086	59.593	15.671	52.6765	145.335	63.6175	67.7765	57.8397	65.1893	41.8427
PF3D7_1120200	55.4285	90.1531	43.5494	49.5114	109.914	105.608	46.3269	46.463	101.746	79.1053
PF3D7_0727200	235.705	235.127	268.087	80.0939	31.7125	54.7887	184.075	214.408	66.2478	21.7767
PF3D7_1425000	0.915667	0.915312	1.61452	0.135808	0.104914	0	0.191749	0.451681	2.43075	1.62129
PF3D7_1445800	5.19511	10.4475	4.71391	1.48218	15.8918	6.10676	10.6128	7.34052	7.92534	8.21151
PF3D7_1405300	9.06336	15.686	20.2737	3.50834	24.9917	11.6256	22.234	13.76	10.2951	8.23566
PF3D7_1116200	32.8534	39.6315	52.5618	11.4047	15.0471	39.5322	45.6826	35.605	18.7007	17.9818
PF3D7_1119700	29.3949	33.429	10.3313	3.39051	41.3197	33.8088	32.3167	8.3108	5.30423	34.7995
PF3D7_1471600	6.31654	9.74999	6.35148	0.518249	2.56213	5.88056	12.8328	8.42869	1.43859	1.32173
PF3D7_0519500	27.6394	75.3253	110.857	52.3111	68.5815	54.55	75.9934	159.711	51.2683	21.0967
PF3D7_1126100	8.59646	9.25089	15.7355	7.37653	14.5336	8.01206	15.4925	16.3009	18.0417	6.59023
PF3D7_1101400	0	0	0.131374	0	0	0	0.126177	0	0	0
PF3D7_API03900	0	0	0	0	0	0	0	0	0	0
PF3D7_1431900	9.92319	12.6096	4.60904	1.03963	15.5992	17.2184	19.2375	9.19364	3.17261	9.67945
PF3D7_1234200	26.1629	33.1497	25.1242	19.3572	64.2466	36.5175	54.1866	38.4266	32.552	20.8823
PF3D7_1104300	25.0605	24.4224	14.0513	41.1828	42.5573	21.8814	39.6559	21.4776	23.3758	17.8753
PF3D7_1337800	166.097	119.473	18.3227	4.47854	150.095	493.154	282.747	29.8379	6.12108	116.741
PF3D7_1440200	5.45689	6.33539	9.08441	7.36556	9.90073	5.33417	11.2635	8.4885	11.4731	6.62856
PF3D7_1119000	68.2299	49.934	63.0556	199.658	233.022	127.246	60.0628	110.271	207.121	135.412
PF3D7_1440300	0	0	0	0	0	0	0	0	0	0
PF3D7_1361500	405.438	154.027	10.9271	28.7138	308.391	313.113	231.147	44.2068	52.9332	226.727
PF3D7_0513200	192.592	224.246	215.897	55.3616	130.946	73.5348	320.034	194.332	83.1312	51.8259
PF3D7_0109800	94.5783	81.9752	120.332	72.3934	63.4521	52.0875	109.106	75.2175	55.382	37.0454
PF3D7_1120100	2928.82	2733.49	4168.95	4842.97	1249.4	1087.69	2836.76	4627.01	3318.66	1755.12
PF3D7_0604500	599.272	663.763	761.895	140.977	638.983	392.618	1261.13	907.33	183.112	121.716
PF3D7_1231200	94.5223	35.3319	8.47537	1.59457	205.378	192.736	79.0753	23.6326	5.31639	76.446
PF3D7_1225900	6.78344	7.83843	7.59032	3.48962	17.6201	4.87094	11.9297	12.8817	37.0062	17.7306
PF3D7_1235900	108.312	223.407	224.689	65.7961	48.2614	48.5447	126.284	155.931	87.7635	42.8251
PF3D7_1333000	106.148	133.419	206.919	255.92	130.493	155.881	127.422	245.116	252.126	149.274
PF3D7_0914000	26.5552	22.4314	26.0686	8.06645	22.4245	37.3683	32.3619	29.9459	10.9113	10.7215
PF3D7_1016400	308.404	392.09	926.172	217.968	154.155	183.794	439.209	728.201	288.294	109.158
PF3D7_0108400	38.1607	69.4257	42.8257	14.0061	25.246	55.3243	56.3515	59.1105	30.9169	17.4509
PF3D7_0817700	216.556	162.42	37.3898	38.9283	274.159	190.957	208.549	58.7343	104.34	305.724
PF3D7_0607300	7.51249	19.5086	6.31173	5.81007	15.2237	14.4897	18.2574	15.5317	15.9465	7.4605
PF3D7_0111500	193.83	116.266	46.6465	335.817	564.825	330.056	142.749	94.2841	301.744	668.573
PF3D7_0101500	0.0747544	0	0.296168	0.135808	0.0773081	0.267789	0.948812	0.815929	0.180056	0.28536
PF3D7_1103300	1.79411	0	0.213771	1.98559	2.06522	3.2534	0.126177	0.250618	1.2332	0.423066
PF3D7_1348400	16.2021	39.1907	27.4019	17.9709	40.7125	31.2449	48.606	59.3173	44.8959	16.5437
PF3D7_1243300	9.32515	6.95731	0.278306	6.67645	15.4557	56.5718	7.93823	3.72566	5.75623	13.0569
PF3D7_1228000	7.02668	17.4776	5.67963	52.6076	28.1836	28.0114	12.651	12.9791	62.6137	26.4674
PF3D7_1314700	97.7946	106.57	41.0429	184.204	196.584	115.707	137.946	139.522	194.511	125.589
PF3D7_1139800	24.1624	33.6088	30.8804	5.33627	24.1027	8.03202	30.9387	17.04	30.2823	19.1588
PF3D7_0701300	0	0	0	0	0	0	0	0	0	0
PF3D7_1403800	6.87705	4.1454	7.32469	0.508106	8.20546	5.23104	11.4757	14.3236	2.4289	2.35811
PF3D7_0520300	49.2987	123.771	110.436	233.599	158.653	150.885	66.0105	144.82	300.326	213.868
PF3D7_1227100	54.12	66.003	132.637	58.3422	32.9382	20.1732	73.3163	124.044	91.0993	21.1094
PF3D7_0404900	235.001	153.368	34.3595	180.497	672.32	635.496	216.631	70.4507	196.184	499.606
PF3D7_1415000	15.7543	27.5561	6.37453	17.9866	41.3035	51.5844	25.383	18.2896	30.5729	17.0065
PF3D7_1113800	32.4974	38.8467	16.9167	61.6921	68.5707	45.5974	170.311	29.2587	79.507	62.7675
PF3D7_0505000	20.7989	41.017	32.2512	8.27796	7.37171	8.87697	27.8966	29.0644	11.759	4.90221
PF3D7_1324700	161.723	193.115	103.468	121.586	230.313	173.791	139.544	85.5989	108.687	274.115
PF3D7_0506700	38.8338	30.0766	38.6038	38.2045	54.5345	26.023	30.0068	31.8195	33.2924	23.5669
PF3D7_0104800	24.855	30.473	14.5209	14.2036	39.5254	78.7875	53.9516	36.4903	18.6212	27.1686
PF3D7_1123000	216.999	264.104	205.11	85.0991	305.221	166.376	375.976	233.394	96.8229	84.0701
PF3D7_1308500	7.68056	12.9666	7.32065	8.38416	16.2397	9.91736	20.8212	16.897	33.4924	13.9698
PF3D7_1368800	22.575	17.9266	4.84471	35.4181	32.1318	16.4458	38.3539	19.8209	22.1294	13.9357
PF3D7_0616700	7.54996	21.7795	23.5229	4.84144	21.5296	29.4643	22.1024	39.6174	9.23827	6.06779
PF3D7_1367000	268.155	227.648	161.905	1189.76	488.768	368.334	203.358	288.361	773.909	741.247
PF3D7_0915800	6.09228	25.3078	16.3279	5.66725	65.1628	57.7652	32.3262	25.2949	7.13673	19.518
PF3D7_0915000	55.0732	43.5523	15.3512	30.2483	109.576	61.2165	76.6267	34.4769	50.4045	48.0309
PF3D7_0911900	947	622.653	665.995	260.503	502.813	465.485	925.186	601.772	214.718	337.619
PF3D7_1425300	162.101	90.0188	17.996	187.098	725.225	639.893	162.24	55.416	193.659	404.322
PF3D7_1222500	161.109	251.345	140.688	132.173	200.019	212.347	154.604	156.9	115.357	193.449
PF3D7_1026100	11.6613	53.0817	28.3359	4.6799	24.6549	64.8183	44.3671	46.9356	15.5553	11.3647
PF3D7_1354700	1.13993	2.6756	1.18237	0.248199	0.364445	1.7714	2.60898	5.21911	2.94373	0.993787
PF3D7_1222200	0.41112	0	0.741572	0.508106	0.104914	0	0.126177	1.30407	3.39387	0.19024
PF3D7_1412100	22.8924	20.898	20.1596	22.2622	55.6327	25.1855	45.7392	16.1349	39.2631	21.7937
PF3D7_1401900	90.7687	79.6098	16.4771	6.5047	383.653	432.096	104.229	62.1636	8.03041	115.549
PF3D7_1101000	0	0	0.164794	0	0	0.298561	0.0958747	0.100531	0	0.0951202
PF3D7_0523700	3.06469	5.37239	6.45289	1.5813	4.23525	2.47165	5.213	6.35115	8.15505	3.91837
PF3D7_1023500	3.53189	11.887	1.82368	3.61842	11.6621	5.04642	5.92486	6.14867	30.407	19.9908
PF3D7_1024900	10.222	14.6474	7.93143	12.8751	11.9327	4.54161	11.8636	12.5055	25.2661	8.49263
PF3D7_1400900	0	0.0968299	0.0489772	0	0.104914	0.401684	0	0.100531	0	0
PF3D7_1130000	48.4568	36.7777	24.9628	70.1791	35.0751	17.7831	100.968	42.2429	62.2279	16.9554
PF3D7_0705800	14.2779	13.6468	10.1752	29.3759	12.0045	41.9149	17.5217	19.2428	33.1494	23.5088
PF3D7_0517800	5.62513	12.1389	7.76606	0.981085	1.32526	13.8727	15.4627	9.82161	2.14666	2.25304
PF3D7_1433300	68.0066	37.1375	38.4269	43.2248	152.14	87.1256	57.3395	46.2089	39.0635	110.818
PF3D7_1361000	51.5399	60.9563	107.19	7.98994	13.2525	8.72311	58.0951	51.3682	8.94758	3.3377
PF3D7_0831500	176.968	445.739	388.569	8.04229	51.3476	82.075	284.887	347.624	44.2762	17.8952
PF3D7_1351300	0.504548	0.871469	1.50965	0.0452694	0.524571	0.669473	2.54838	1.60708	0.630195	0.760961
PF3D7_0725200	92.954	264.896	188.437	162.551	210.901	249.073	164.2	209.158	218.801	159.648
PF3D7_0802000	96.9338	115.178	549.755	102.024	93.4969	60.8198	127.848	399.282	147.291	42.8151
PF3D7_0222500	0	0	0	0.124099	0	0	0	0	0	0.109315
PF3D7_0318900	114.349	150.12	138.672	102.675	335.407	145.698	148.766	203.401	159.09	135.785
PF3D7_1435100	8.65242	11.9	5.05675	11.6771	47.2392	27.4218	11.122	12.8991	55.059	25.7491
PF3D7_1351900	66.397	96.1187	107.517	49.4987	198.681	81.8978	108.63	118.912	98.9082	45.1236
PF3D7_1452800	6.85855	13.1125	12.711	7.10961	12.4683	24.9443	18.6166	30.0085	14.4356	10.8493
PF3D7_0406700	21.5846	24.4263	11.4906	16.5552	75.0417	102.209	30.4494	23.4765	35.4708	21.0299
PF3D7_1307500	102.224	145.408	19.607	5.97399	366.479	535.98	190.169	34.0631	10.9649	148.761
PF3D7_1037300	800.896	1027.7	1912.87	860.549	346.148	427.474	795.915	2008.75	1216.33	464.482
PF3D7_1118400	36.8527	58.0956	40.5641	12.332	154.767	91.7179	46.8544	33.8358	27.8504	60.8138
PF3D7_1348500	25.6585	39.8367	15.8554	59.8284	61.9223	54.002	44.6066	32.2945	83.9102	60.2147
PF3D7_1024100	11.0259	12.9097	6.1936	10.6147	18.1283	14.5912	18.9847	21.4075	18.1051	3.56628
PF3D7_1007100	10.4466	19.0274	15.3938	20.1799	25.0305	24.4977	12.6366	18.1402	29.552	20.6367
PF3D7_0300700	0	0	0.906366	0	0.104914	0.133895	0.630885	0.313273	0.152862	0
PF3D7_1006400	5.41955	12.574	12.0017	5.8748	5.21265	7.14715	13.1309	13.8896	11.5988	3.85164
PF3D7_0808400	45.5792	64.116	39.4676	52.5357	167.362	89.7694	38.4542	30.1083	106.804	170.67
PF3D7_1014700	63.97	102.089	193.517	127.539	56.29	152.03	67.2633	441.198	281.429	104.495
PF3D7_1307600	76.4529	42.5316	39.0383	57.9948	96.159	94.4282	88.5475	74.4617	47.412	44.9403
PF3D7_0531700	0	0.677809	0.476519	0	0	0	0.635853	0.163186	0.0900279	0.313751
PF3D7_1344300	213.659	97.3833	86.5831	16.1774	169.003	125.303	209.987	91.2785	15.0547	92.6957
PF3D7_0924900	4.67194	8.28934	4.30423	1.7171	4.20764	14.9837	5.52099	8.39113	2.13162	6.71374
PF3D7_0324500	0.0747544	0	0.659175	0	0	0	0.126177	0.163186	0.215696	0
PF3D7_0821500	34.7582	101.185	105.689	6.90668	22.6615	22.2955	58.7275	64.4987	34.7951	11.0026
PF3D7_0921500	0.747485	2.35186	2.84817	0.746162	1.49089	0.535579	1.42819	4.77627	21.5523	5.44029
PF3D7_1007700	212.315	76.6423	141.441	90.7879	241.345	116.508	167.088	187.956	276.225	144.645
PF3D7_1336800	191.623	222.977	243.279	235.935	155.6	171.896	226.67	318.79	267.484	130.666
PF3D7_0529800	37.9552	38.6642	12.0599	41.5428	119.918	55.0066	48.7123	28.8981	47.5642	43.2481
PF3D7_1366100	130.519	48.1838	11.72	19.1216	405.682	542.61	92.5628	46.2237	25.2336	385.378
PF3D7_1310100	3.90567	4.44648	3.99481	1.11689	4.34567	2.73944	7.08529	5.06902	7.03062	4.58421
PF3D7_0805300	44.2138	26.4867	3.18352	0.586936	37.4324	31.0445	50.5925	4.88532	3.76242	21.0937
PF3D7_1117400	318.112	98.165	54.749	90.0932	203.522	151.888	172.884	57.7476	120.333	212.5
PF3D7_1437500	18.0711	38.3124	22.5681	36.0336	146.754	82.4858	39.5173	21.6963	56.0994	68.3922
PF3D7_1312100	11.2872	15.5203	4.29444	4.7556	109.923	20.9042	30.4743	13.0882	17.609	24.1447
PF3D7_0801300	33.2833	10.4499	1.74993	0.756305	2.5677	51.6892	35.1115	13.9582	1.14132	0.941253
PF3D7_1000600	2.13041	2.21119	28.4534	0.439419	0.778591	0.56635	2.90207	3.41238	0.709923	0.394676
PF3D7_0617900	1790.39	611.792	495.624	779.534	939.368	1219.7	940.94	502.808	778.121	1010.27
PF3D7_1350800	3.68146	8.03739	1.97926	2.04413	14.296	10.0513	7.02469	3.9253	8.38949	12.658
PF3D7_1324300	14.2771	29.8175	15.5079	8.19995	15.0691	13.7787	31.277	25.3696	40.493	25.5347
PF3D7_1248600	29.0595	22.1418	18.9755	40.3807	62.2537	31.8927	46.0541	30.2913	55.6909	37.7865
PF3D7_1108200	13.5673	31.8581	29.1242	5.33552	30.4639	19.9778	23.7377	34.3738	26.503	14.6371
PF3D7_API05500	0	0	0	0	0	0	0	0	0	0
PF3D7_0808100	22.2008	20.569	31.0487	13.288	30.9722	12.0381	21.0741	19.4715	32.5625	15.7047
PF3D7_0715000	50.1572	131.542	160.753	54.9723	53.4459	55.158	68.6011	130.247	110.964	43.9751
PF3D7_1354400	232.98	131.81	252.905	200.06	250.073	156.217	203.131	189.722	187.07	255.885
PF3D7_0724900	75.743	52.1611	12.8499	2.15966	74.4078	144.669	98.3009	20.9675	2.37451	14.3232
PF3D7_0217300	51.6518	168.503	88.3647	31.4988	298.2	208.107	83.4036	74.0708	74.6618	198.901
PF3D7_0722000	58.1735	152.128	102.91	22.1944	175.053	141.052	93.5618	130.295	165.943	108.837
PF3D7_1334700	180.693	510.545	149.409	42.6914	65.8098	256.617	337.036	128.268	60.401	41.5914
PF3D7_1322500	138.441	148.485	24.6932	78.2225	286.818	200.406	145.667	58.6839	162.591	201.06
PF3D7_0412100	40.964	39.0307	19.9401	165.316	112.696	85.2252	33.9083	50.2753	211.007	126.509
PF3D7_1464600	1084.15	613.763	526.078	185.821	796.275	1062.28	954.354	626.539	214.358	331.351
PF3D7_1040700	0.392446	0.19366	1.63008	0.372298	0.25953	1.23582	1.51412	1.72955	0.152862	1.02218
PF3D7_0927200	58.1943	44.7751	29.913	5.12007	24.2302	57.4708	106.953	81.1365	5.89034	12.9362
PF3D7_1420500	1.68189	2.61056	3.07289	0.169369	2.03205	2.70866	3.89063	3.12531	2.6277	1.40266
PF3D7_1135000	3.00873	10.9196	6.43503	8.6378	9.81779	5.8082	12.7474	8.19007	18.3358	12.5828
PF3D7_0917800	12.8569	12.6216	12.8822	6.31348	15.8975	9.26785	5.33421	7.4237	23.9231	26.8549
PF3D7_0901700	19.6595	28.7089	36.7934	67.6666	139.349	62.7509	20.09	55.7659	251.438	156.662
PF3D7_0111900	37.0771	56.4924	35.9164	203.423	178.063	147.211	40.3369	56.1759	220.895	241.975
PF3D7_0300100	274.659	127.209	39.0902	150.479	334.453	231.414	195.219	103.098	152.358	286.818
PF3D7_0223100	0.822298	0.0968299	30.1861	2.96354	0.364445	0.401684	0.504708	27.7804	2.91097	0.109315
PF3D7_0821800	319.546	382.233	772.816	863.396	755.654	478.193	325.157	540.569	749.436	628.998
PF3D7_0804800	115.229	307.064	207.92	116.332	154.446	158.708	135.675	124.356	150.098	87.226
PF3D7_1034800	18.3519	31.8484	21.8807	31.1195	55.4228	77.2905	28.4768	42.6829	51.7436	37.003
PF3D7_1407900	729.061	936.048	748.906	47.1703	75.8664	170.671	870.872	344.831	115.754	25.9392
PF3D7_1254200	0.224263	0	13.1299	1.60158	1.38047	0.401684	0.570281	4.70051	0.845892	0.641697
PF3D7_0218100	12.9693	36.3696	2.0507	21.09	74.0421	40.4587	23.457	7.33911	30.262	104.302
PF3D7_1428700	8.85801	12.5075	28.639	12.2735	53.8876	22.8494	15.5277	44.5802	33.9098	19.4129
PF3D7_1462000	2.09295	3.20359	2.76807	0.0788299	0	0.535579	0.757062	0.35115	0.630195	0.299556
PF3D7_0826100	207.373	270.93	393.571	129.647	155.672	104.749	358.51	275.268	124.928	56.9425
PF3D7_API03600	0	1.35032	1.0533	0.0452694	2.54004	7.00245	3.35562	0.0626546	0.422946	2.99556
PF3D7_1222000	1.60719	6.88168	8.32555	1.80608	1.53509	3.53199	4.63775	7.73665	3.95381	1.87826
PF3D7_0807600	369.995	265.405	248.946	154.976	184.867	89.6679	346.556	252.134	185.476	102.502
PF3D7_1023600	16.3893	27.4694	5.55286	98.0139	66.5825	54.2989	19.4298	19.7936	155.649	152.519
PF3D7_1141600	9.68043	17.361	14.0651	49.3755	45.5607	30.7401	11.0668	18.3512	63.9524	38.7166
PF3D7_0520900	1288.05	1108.65	916.17	3057.43	1997.92	1060.58	1082.58	961.544	3873.49	1606.9
PF3D7_1104600	6.26052	6.61528	5.43071	2.75047	3.48983	9.46328	9.55369	17.1097	6.55618	5.97692
PF3D7_1469400	32.4985	73.2204	144.936	24.8737	33.3079	47.5709	67.5827	154.592	31.9875	24.4699
PF3D7_1400800	0	0	0.0823969	0	0.154616	0.731016	0.252354	0.163186	0.0628342	0.218631
PF3D7_0712900	5.36346	4.66134	2.64534	0.734453	4.29603	7.86736	5.24877	4.99895	1.95816	4.38827
PF3D7_0724100	463.825	893.821	341.292	566.374	556.626	196.125	344.876	476.186	379.521	104.963
PF3D7_0804100	0	0	0	0	0	0	0	0	0	0
PF3D7_1215300	93.3467	79.6854	235.644	589.833	100.94	167.024	89.2837	526.301	1120.45	425.716
PF3D7_0105600	43.0748	38.1468	47.5356	23.1277	34.059	41.3851	43.613	26.4227	16.7969	21.2613
PF3D7_API05000	0	0	0	0	0	0	0	0	0	0
PF3D7_1010800	17.9779	17.1462	17.6952	45.1519	27.5652	32.8283	18.7934	28.1745	46.5892	23.1396
PF3D7_1417000	6.41009	4.26872	3.97637	0.858552	3.47324	14.0065	20.0001	12.7225	1.14132	1.69227
PF3D7_0419900	185.827	388.928	508.358	71.8112	365.149	222.976	417.58	402.68	90.4855	89.5246
PF3D7_1350900	18.5573	25.3931	21.4826	2.89799	9.42586	14.6652	38.6867	39.8224	3.48493	1.45944
PF3D7_1347500	3572.41	3376.99	3102.09	2550.08	965.888	707.955	3315.57	2326.59	2622.07	416.712
PF3D7_0815200	112.836	197.823	272.374	53.6173	82.3532	78.1721	148.394	166.949	115.078	50.9087
PF3D7_1321400	43.0573	92.9809	55.0124	19.7694	61.1272	128.354	62.7155	39.4875	25.7447	40.9623
PF3D7_1438800	62.9785	36.9525	34.4512	7.33513	54.0092	138.559	93.4053	82.1194	18.3672	38.671
PF3D7_0602200	90.1502	78.2806	155.189	137.532	64.8656	55.6886	122.751	163.55	123.275	63.7555
PF3D7_1332900	167.57	141.493	317.763	35.3105	35.3069	15.6116	176.588	134.796	75.4058	16.3548
PF3D7_1343300	115.025	110.268	91.5085	94.0397	169.163	67.3374	140.264	141.1	88.5727	56.41
PF3D7_0922300	35.5448	29.2215	17.6439	21.4271	20.4422	79.9177	41.7969	30.383	17.7058	20.5132
PF3D7_1007800	6.31648	13.1949	13.9389	1.34481	15.8531	12.7599	38.0633	37.9487	7.29041	3.24258
PF3D7_1417300	31.2083	40.2939	5.18064	7.84563	146.063	111.531	51.291	25.3168	16.1068	75.2169
PF3D7_1106400	4.1112	14.5144	5.49294	14.2809	38.1392	27.5665	11.9347	12.3731	37.3412	34.5128
PF3D7_1025100	319.002	198.593	113.028	197.019	289.912	215.438	287.169	134.82	174.23	183.695
PF3D7_1442700	15.6602	18.4228	6.95477	8.1203	61.4688	12.8614	32.7151	17.7607	24.8384	17.0889
PF3D7_0609600	0.616709	0.661913	0.754825	0.202929	0.568763	1.36972	1.30201	1.74549	0.48578	0.489796
PF3D7_1027800	2972.13	3819.32	3174.88	2841.24	723.464	378.225	2004.59	1743.76	1957.55	311.511
PF3D7_1040900	0	0.0915312	3.54307	1.2847	0	0	0.222052	4.82582	0.72867	0.218631
PF3D7_1455600	20.0894	9.93545	2.63613	5.22313	43.5952	35.3923	22.0576	7.27329	8.06049	25.7362
PF3D7_0114300	0.822298	0.559784	6.38087	11.0307	4.88683	0	0.948812	0.903362	1.02595	0.489796
PF3D7_1357500	84.6192	36.4216	42.8337	45.0793	120.499	50.5083	82.7687	42.3126	55.3547	56.7194
PF3D7_0832250	0.0747544	0.0968299	0.0823969	0	0.496965	0	0.0958747	1.94513	0.540167	0
PF3D7_0721900	54.2503	121.008	116.468	96.1715	175.379	194.078	81.953	107.375	124.398	196.093
PF3D7_0825600	5.55026	19.234	7.20023	17.8486	28.8846	29.5458	15.3002	20.6941	47.7583	35.3121
PF3D7_0915100	225.43	139.839	183.62	517.91	143.544	114.904	212.774	254.388	565.793	343.779
PF3D7_1212300	22.6872	29.6715	13.6318	10.0513	32.1978	18.4542	34.2849	39.4698	17.4656	9.31462
PF3D7_0702100	540.667	146.148	10.987	4.11556	151.313	183.981	256.904	26.1894	2.94661	75.273
PF3D7_0719000	11.4741	83.1505	91.3126	75.9581	69.6189	65.2076	42.1511	109.401	157.865	48.9271
PF3D7_1131100	14.5578	15.4924	30.5278	22.8741	36.3008	29.2331	16.9465	27.217	21.9052	25.3301
PF3D7_0907200	153.462	120.029	107.55	18.977	135.706	65.6134	139.856	82.1902	26.2595	57.0517
PF3D7_0917500	53.1112	29.2851	21.8242	114.908	231.945	81.8189	64.4069	45.622	157.33	93.7323
PF3D7_0616400	9.84814	10.685	9.87265	1.35495	5.59913	2.06996	13.0092	9.74869	4.97317	2.57249
PF3D7_0922500	1436	1737.78	2696.35	1685.78	516.242	469.034	1298.09	1412.18	1298.38	388.015
PF3D7_0808300	404.577	236.174	116.174	145.525	346.847	468.292	360.793	199.316	132.136	372.837
PF3D7_1353800	261.875	319.567	222.347	1029.75	718.118	557.753	242.001	377.906	719.235	871.941
PF3D7_1325600	18.2768	37.4241	11.1616	54.139	163.601	115.555	27.9979	24.9649	85.3067	191.493
PF3D7_0729400	180.017	165.257	279.034	89.8609	47.5051	79.8387	180.832	260.256	84.3778	37.6559
PF3D7_1339900	13.119	17.2179	23.6387	27.6445	13.8986	12.9138	15.2605	20.0687	29.6798	15.9574
PF3D7_0529600	0.0747544	0.0915312	0	0.281759	0	0.597121	0	0	0.180056	0.109315
PF3D7_0313800	27.0415	15.5188	9.09075	34.8539	45.7432	18.7295	21.5231	19.7016	30.5557	22.1884
PF3D7_1149300	7.17595	13.6906	8.77729	1.07319	9.85091	10.1635	12.4488	2.79894	1.6374	5.07255
PF3D7_1252300	421.361	419.092	1872.46	622.026	432.15	433.461	494.129	2586.98	398.421	370.469
PF3D7_0936400	58.2697	172.894	221.155	12.6902	44.4012	190.984	185.141	226.867	17.43	28.0035
PF3D7_API01000	0	0	0	0	0	0	0	0	0	0
PF3D7_1413000	0.4672	2.48194	1.73207	0.124099	0.861409	1.87453	3.37598	4.42054	0.458586	0.408871
PF3D7_0104300	564.535	616.687	294.876	72.8179	582.253	824.726	1119.95	356.527	55.4634	164.455
PF3D7_0819000	168.168	189.893	216.971	78.9067	92.0715	75.0692	246.364	193.196	81.0822	36.499
PF3D7_1038600	7.30684	15.9856	20.4834	0.417567	9.05028	7.5164	16.5014	25.0167	2.70743	1.96343
PF3D7_1200800	105.848	125.461	95.4854	16.602	31.5301	105.711	194.687	117.959	24.096	16.7595
PF3D7_0507000	2.95265	6.2636	3.7989	20.2079	11.1928	17.566	10.199	4.42796	32.4955	15.0886
PF3D7_1347600	28.3312	52.0956	14.8147	20.19	41.0827	89.0192	42.9767	28.1844	29.8963	40.5379
PF3D7_1025200	21.3231	28.932	10.2818	35.4348	132.812	78.938	25.2717	26.0297	57.6663	103.828
PF3D7_1408800	0.485874	2.30418	2.14175	0.259907	0.734399	3.77982	6.0103	9.4138	1.38606	0.313751
PF3D7_1347000	12.9696	10.8002	5.29473	10.3026	19.6523	34.9	19.9603	17.3151	15.683	17.6567
PF3D7_0627000	3.60677	7.88322	6.10948	0.655623	10.2209	13.8618	9.1692	14.1476	3.42765	2.79112
PF3D7_0720000	62.2302	72.1403	96.6965	134.39	37.8584	37.3284	64.5967	95.7966	125.096	45.9286
PF3D7_0723700	11.9976	11.3258	19.9706	12.5652	9.95048	4.43849	22.4978	22.4145	14.1927	6.34745
PF3D7_0932700	5.15782	3.35871	4.86488	3.63013	4.6052	7.82578	8.90194	8.51044	14.3511	5.97692
PF3D7_1219300	31.3029	18.351	8.7819	6.54915	10.8341	1.53438	10.9267	3.90762	0.628342	1.02218
PF3D7_0626800	2963.97	2640.54	4760.21	4187.8	1649.73	683.781	3071.95	2823.71	3959.07	815.454
PF3D7_0618000	276.191	47.5441	7.14203	18.5292	849.137	432.265	120.762	35.0408	25.3088	422.401
PF3D7_1026500	32.8915	12.9092	2.83204	43.6794	77.6274	119.788	22.6393	9.91646	18.4094	138.142
PF3D7_0212900	164.024	121.731	21.1063	140.034	537.521	282.153	152.607	60.9229	212.667	210.488
PF3D7_0623600	84.5978	125.146	146.925	13.6462	11.3753	6.6623	88.6443	42.0082	42.4988	13.6716
PF3D7_0512600	421.062	352.948	247.337	627.361	519.907	544.421	331.22	322.87	454.789	554.515
PF3D7_0104400	64.2683	73.8987	50.1083	61.6866	46.8205	60.1936	96.4961	91.1382	105.384	33.3442
PF3D7_0209200	119.266	227.85	232.823	241.494	179.576	212.284	142.878	223.328	267.72	253.072
PF3D7_1402300	120.217	126.515	194.318	135.027	388.043	104.322	146.967	163.083	252.965	224.303
PF3D7_0618100	14.165	12.2517	9.44972	3.78152	29.6412	26.28	29.2433	19.7441	21.1285	13.9272
PF3D7_0425700	0.915726	0.19366	0.494381	0.214638	0.104914	0	0.979114	0.187964	0.251337	0.0951202
PF3D7_1223400	771.141	680.722	564.037	156.863	434.275	320.858	864.306	569.342	202.361	159.519
PF3D7_0425100	13.2304	18.311	16.0213	0	0.679187	1.7714	8.40717	5.02973	0.180056	1.81153
PF3D7_0715700	6.54092	9.84246	4.60443	27.3691	15.5275	18.6804	10.8497	10.5313	25.8387	14.0976
PF3D7_1135300	6.40973	16.9631	17.9429	2.09097	5.61021	7.17792	11.7936	13.7412	9.17543	5.74409
PF3D7_1003700	16.0341	23.0851	28.7761	8.41064	20.4475	14.4698	40.8754	48.3442	10.3299	5.84346
PF3D7_1251200	1877.59	527.762	38.5549	12.4841	583.209	960.501	827.295	150.814	84.5728	622.387
PF3D7_1449000	17.8471	16.3715	7.3558	1.9216	23.4953	102.336	46.767	24.9905	1.96661	12.932
PF3D7_1345700	181.967	123.219	206.084	344.245	153.659	107.698	197.305	177.552	323.925	91.1028
PF3D7_0920200	30.9848	21.2415	12.7825	22.7492	39.4319	22.017	38.3126	33.4889	23.3253	16.0695
PF3D7_0928500	23.0419	42.6823	30.8574	10.9613	18.6473	26.7016	29.6163	40.7859	14.8501	9.50486
PF3D7_0606000	393.427	352.768	274.414	28.8488	100.604	75.9308	353.619	204.887	45.0385	68.314
PF3D7_1303300	8.6708	13.8448	16.5508	3.39908	7.24464	2.73944	8.76037	18.1695	25.1516	10.3184
PF3D7_1356800	73.7037	129.722	24.8851	3.11031	218.526	196.474	264.158	51.0819	11.2714	55.1849
PF3D7_1124700	80.5817	132.75	232.88	144.109	56.5111	104.223	92.6001	265.618	145.958	49.7334
PF3D7_1235700	166.006	207.518	70.6539	301.058	142.826	98.5906	212.712	142.253	540.058	87.5592
PF3D7_1121100	149.013	107.644	33.8064	35.7671	127.765	44.0614	124.091	39.7353	44.2342	64.7067
PF3D7_1040500	1.2895	1.06513	38.1175	13.1357	2.57877	0.298561	1.00942	8.69873	0.952813	0
PF3D7_0220600	69.7813	88.2454	359.629	132.339	136.114	104.146	96.2522	429.41	69.6784	83.471
PF3D7_1029700	2.87796	3.23393	2.01959	0.395716	2.71675	6.50845	7.51399	4.25593	0.772757	1.54036
PF3D7_0933800	3.34504	5.70527	2.8257	1.45563	4.16902	2.47165	6.0257	4.11752	3.68558	3.92261
PF3D7_0827500	31.1905	34.7129	11.3264	76.6217	170.708	95.1626	39.3672	32.5763	93.8697	105.268
PF3D7_1001000	3.53201	9.54377	134.781	17.2515	41.3473	9.90655	5.44002	152.854	62.0426	12.6637
PF3D7_1023400	33.2837	35.7192	20.7998	76.1915	146.042	129.813	45.7556	39.1282	128.603	133.488
PF3D7_1303600	11.2124	23.1588	19.3581	3.30467	47.024	28.6452	16.9554	18.5724	7.41237	24.2286
PF3D7_1031000	195.052	254.521	173.069	92.7817	62.1058	1011.75	332.393	75.9709	50.6011	115.954
PF3D7_0527900	255.776	198.929	162.443	119.836	53.6016	50.9349	191.261	139.379	79.0829	31.7017
PF3D7_0513600	305.907	269.51	233.114	343.46	307.448	224.381	475.584	496.589	256.657	129.756
PF3D7_0115500	0	0.640718	0.244886	0.0452694	0	0.401684	0.252354	0.163186	0	0.437262
PF3D7_0315900	6.0174	7.62452	2.52492	0.384007	10.6571	14.0249	19.9077	7.10442	1.206	7.36393
PF3D7_0718400	282.269	86.5386	106.846	543.392	397.877	499.73	286.979	186.854	375.316	623.467
PF3D7_1464200	30.7782	45.1932	37.6082	4.53395	14.9035	27.8759	41.011	32.5993	14.5124	9.41398
PF3D7_1430400	26.4427	29.3631	18.9484	5.65703	3.92607	4.5308	32.8105	12.6014	7.71068	1.65963
PF3D7_1225700	75.702	50.068	50.5001	20.9197	32.7115	17.3506	54.0063	43.6945	41.6609	19.755
PF3D7_0426000	17.8658	17.7898	5.33736	6.32593	12.8329	4.42768	6.41466	3.91788	1.31292	3.26102
PF3D7_1301100	0	0.0915312	0.0489772	0	0	0.133895	0	0	0	0
PF3D7_0522200	41.823	176.127	113.12	134.264	286.195	215.675	90.9677	99.8148	163.59	150.053
PF3D7_0301200	68.2092	89.7571	32.3002	1.6297	22.6176	34.2812	105.722	12.1034	2.70372	7.83528
PF3D7_1345500	5.569	12.1452	11.9504	19.7702	69.945	30.6261	14.9172	23.8283	50.8831	71.5385
PF3D7_0518200	54.2701	120.726	22.0766	279.275	1144.56	303.185	84.0394	49.4698	212.332	434.549
PF3D7_1102800	12941.3	7282.43	4941.97	219.245	2793.8	2933.37	6392.76	1497.3	164.623	1137.94
PF3D7_1235000	15.2121	6.84749	3.69807	1.5009	6.83612	23.6054	17.3762	7.63754	4.54466	6.91672
PF3D7_1128100	176.939	154.855	218.655	329.797	366.598	294.314	221.012	344.93	299.4	246.764
PF3D7_1418700	1.71935	0.0915312	0.164794	1.01465	3.63348	3.28417	1.48382	0.125309	0.638642	0
PF3D7_0809500	45.1132	82.674	48.4264	137.095	86.5886	129.836	47.8301	77.9719	88.5809	132.456
PF3D7_0614600	9.43719	11.2236	2.62287	1.53759	31.6291	26.1968	10.729	13.2343	7.95624	35.6755
PF3D7_0215500	49.3349	56.387	62.9594	6.53199	24.8704	18.1847	64.4934	49.2447	11.551	12.4933
PF3D7_0208900	0.710137	0.661913	2.2979	0.0452694	0.392051	1.10193	2.51311	2.52496	0.97156	0.299556
PF3D7_1228300	101.027	44.6479	11.9009	170.499	144.692	54.5941	79.5516	29.8188	112.947	99.2689
PF3D7_1210200	6.98927	11.0314	7.57649	0.384007	3.78799	5.38656	12.2581	11.0266	1.07848	2.31552
PF3D7_API03400	0	0	0	0	0	0	0	0	0	0
PF3D7_1340400	0.971807	0.29049	0.572169	0.248199	0.182222	3.07958	1.68054	1.98443	0.215696	0.408871
PF3D7_0201300	0	0.0968299	3.29357	0.23649	0	0	0.948812	1.09133	0.152862	0.0951202
PF3D7_1148700	135.991	213.805	1229.39	45.9845	31.9938	68.041	264.611	626.067	33.621	14.1317
PF3D7_1247700	33.0031	21.0102	1.86344	1.26598	53.8879	57.8999	18.8486	8.35294	2.91757	19.2922
PF3D7_0305700	333.428	357.424	287.399	346.841	357.469	276.349	350.35	295.473	360.452	419.993
PF3D7_1148200	8.31606	9.61317	4.91789	6.69204	13.1089	4.73705	8.49808	5.0223	26.83	6.04219
PF3D7_0626600	17.7344	36.2366	17.3414	21.0089	11.0713	21.6061	23.0666	34.4081	35.5322	24.1761
PF3D7_0304500	36.1802	43.5962	42.5739	121.136	53.772	64.0117	39.3737	70.2208	137.95	99.9297
PF3D7_0930200	35.5807	28.2253	4.61538	1.78736	37.0464	34.2504	47.7724	8.17381	8.20573	21.4714
PF3D7_1351400	2158.68	2682.79	3060.59	4152.33	1064.81	1505.11	1925.57	3070.89	4083.96	2096.68
PF3D7_0110400	59.3143	186.326	147.569	27.1308	26.6599	41.1007	65.3935	110.697	55.0965	18.6803
PF3D7_1354300	346.69	350.555	589.654	87.265	112.674	126.516	595.766	556.097	111.751	23.8793
PF3D7_1432200	25.1724	24.0115	5.98502	6.15425	55.9203	28.7932	37.9793	10.8984	15.5262	35.2495
PF3D7_0511300	12.4274	16.4939	44.7594	13.5308	36.6263	21.3475	30.9894	47.9965	30.2224	17.6922
PF3D7_1200600	74.2095	91.9717	394.081	4.5347	6.67043	157.587	2113.2	1121.49	142.368	75.1016
PF3D7_1417600	150.117	135.393	140.118	54.4537	206.937	110.252	168.541	146.957	69.9064	63.6137
PF3D7_0620100	21.1365	56.7901	19.4676	68.1226	90.6574	133.695	43.6712	58.5724	114.031	116.356
PF3D7_1034500	38.0113	35.199	11.4261	47.2155	90.6745	32.1389	54.7589	27.4949	52.5174	45.5408
PF3D7_0532700	0	0.19366	0	0	1.23136	0.267789	0.539978	0	0	0.313751
PF3D7_1458000	190.93	181.055	230.882	45.6943	85.2633	130.027	206.94	163.766	54.7846	53.6231
PF3D7_1309100	2555.13	3184.63	2082.49	5018.42	2742.7	2709.49	2090.31	3449.51	5402.25	3932.29
PF3D7_0519800	122.61	144.1	145.072	37.7464	38.4325	33.087	148.667	124.86	39.1329	19.1346
PF3D7_0408300	170.283	239.538	215.202	99.3978	127.462	122.969	186.801	253.72	105.055	77.6756
PF3D7_0825900	5.62519	9.222	7.59839	0.722744	3.90392	15.3255	14.867	26.9193	5.67835	1.65963
PF3D7_1005000	22.9293	21.5426	17.2515	10.3252	18.1724	24.1576	22.4362	24.131	18.0048	11.9723
PF3D7_1103400	35.2827	24.8218	14.1953	52.4595	50.9116	22.6557	48.2607	41.8259	41.5109	23.7529
PF3D7_1464000	221.633	255.184	108.736	82.2057	133.608	70.9967	248.591	154.473	99.0841	58.8618
PF3D7_1478900	496.171	974.231	723.847	284.398	719.642	116.929	200.142	186.202	189.275	78.2264
PF3D7_0314500	32.7213	61.1273	64.3538	6.26194	11.0436	8.31977	80.9863	56.348	15.5684	3.97515
PF3D7_0926700	68.3032	89.9769	181.414	69.0044	100.597	54.1558	71.2041	133.597	151.055	56.2653
PF3D7_1353500	14.3896	28.3731	41.6295	25.0948	34.8097	20.6888	20.7556	39.2276	44.5399	21.3494
PF3D7_1211800	2512.49	1236.44	710.146	1253.48	3201.25	1984.42	1936.88	790.703	1235.24	2982.89
PF3D7_1208200	3.1768	3.892	1.77009	0.711035	1.62341	2.9041	4.13304	2.15929	4.38232	1.60709
PF3D7_0632000	0.523281	0	2.48746	0.394149	0.25953	0	0.252354	0.57699	0.0628342	0
PF3D7_0316500	47.0744	45.3325	13.6733	64.6588	150.465	62.8432	57.2173	39.0743	78.5897	108.532
PF3D7_1251500	154.302	204.641	199.116	30.8343	37.2838	60.1919	211.972	221.192	38.7705	15.168
PF3D7_API02600	0	0	0.0823969	0	0	0	0.0958747	0	0	0.0951202
PF3D7_0709100	66.3986	62.2295	29.773	72.0384	121.742	45.3604	89.7183	52.7941	102.057	59.3955
PF3D7_0115200	0.784892	0	1.07116	0.360589	0.104914	0.133895	1.10529	0.92814	0.278531	0
PF3D7_0305900	2.24251	8.02004	2.18208	3.19615	5.81453	5.95291	9.07879	4.92035	5.64086	6.57603
PF3D7_1450300	32.852	51.1952	69.1564	4.16083	15.5771	9.40174	39.2754	38.0386	9.46612	10.3325
PF3D7_0614800	81.4981	41.2742	68.9265	213.948	263.035	149.907	83.6335	121.455	229.044	170.795
PF3D7_1011400	87.3103	156.134	126.228	218.862	207.369	209.968	85.8243	114.873	223.357	236.056
PF3D7_0933900	213.043	209.083	108.564	238.213	189.246	254.384	204.992	225.515	249.604	201.325
PF3D7_1117200	4.01789	8.64487	6.62576	1.56802	4.96414	6.62238	13.6251	15.023	3.14068	43.0695
PF3D7_1335600	10.8198	26.03	16.8781	3.25313	23.5836	9.27865	15.3106	15.6269	33.1978	26.3624
PF3D7_0504600	212.84	106.694	30.5462	143.281	206.952	161.412	170.639	70.772	204.403	212.937
PF3D7_1350200	43.1689	159.656	110.763	180.445	156.306	143.277	81.5616	72.2836	159.478	105.449
PF3D7_0320400	4.98969	3.4011	3.2106	0.417567	3.43456	7.44571	9.88602	9.57241	1.03439	0.109315
PF3D7_0932300	54.12	92.7709	311.271	99.351	30.321	23.0973	84.0364	148.998	95.3108	28.8297
PF3D7_1012400	1775.56	2321.1	5522.53	12276.1	2860.35	2808.13	1205.39	14989.9	15178.1	8748.95
PF3D7_1207000	83.3856	61.361	18.4247	59.2389	267.837	83.1453	119.168	49.6366	49.3687	53.6104
PF3D7_0412600	0.224263	0.0968299	0.131374	0.135808	0.182222	0.298561	0.378531	0.0626546	0.180056	0
PF3D7_1104200	127.899	162.323	309.217	71.4477	148.754	74.3922	214.005	178.184	67.9412	67.7223
PF3D7_0211600	23.4903	28.1178	1.83693	37.2238	81.6797	113.06	21.9329	11.6899	43.232	341.204
PF3D7_0219100	12.6705	15.488	20.3607	8.82119	5.32313	15.0361	21.3979	26.6241	10.736	3.9794
PF3D7_1464900	349.907	160.844	224.671	115.627	207.625	98.9724	283.964	166.703	89.6755	113.513
PF3D7_1004300	167.851	169.561	111.025	56.6727	96.6224	64.8857	144.191	126.78	48.6458	54.6539
PF3D7_0417900	3.86844	7.7416	7.02622	2.15339	7.57046	10.7931	11.3947	20.4329	2.92498	3.19999
PF3D7_1477300	110.522	302.428	295.074	61.1551	77.6718	96.336	210.268	367.14	58.3697	28.4379
PF3D7_1204100	14.2216	20.9365	12.8459	5.06152	28.5975	35.5586	80.2849	59.8093	13.4968	5.5581
PF3D7_1303100	44.0099	61.2559	87.6145	79.1014	70.3652	83.611	44.1312	88.2209	116.09	47.0487
PF3D7_0719100	71.0528	99.7841	40.4771	337.254	174.518	269.877	86.1193	93.6633	311.181	278.53
PF3D7_0305600	69.5569	62.1886	16.7986	79.7962	247.959	136.097	64.472	44.994	157.442	109.828
PF3D7_0731700	5.47563	1.59312	2.37107	3.90876	11.5297	6.6623	5.79322	3.69346	5.18701	4.46919
PF3D7_1252800	43.7847	41.8075	49.1581	7.11192	85.1408	61.4336	59.8939	48.2956	16.6459	30.0364
PF3D7_1202500	18.8741	22.1462	19.2112	1.8732	1.94923	3.70747	23.3641	17.1094	2.93343	2.08269
PF3D7_0618900	24.1632	32.7474	9.88764	31.9351	110.105	38.649	43.2127	17.834	64.5173	59.0678
PF3D7_1314200	14.782	14.8145	5.33045	17.6744	24.4066	11.1731	15.0836	15.3671	34.4492	20.0319
PF3D7_1466000	12.1099	15.1103	5.8911	4.69705	10.0388	27.9407	18.2793	8.84991	7.56997	7.15524
PF3D7_1120300	11.5863	13.8872	11.6629	4.92653	19.0836	6.76543	15.8253	14.0528	11.2162	5.92863
PF3D7_1414900	2.78441	8.87177	14.1913	1.30968	3.39043	2.06996	12.343	15.9483	5.97563	0.680036
PF3D7_1422300	9.73627	19.4715	15.1714	3.00493	16.2231	10.3698	13.2262	17.0064	9.75309	7.46475
PF3D7_0621800	1306.21	1731.21	2040.59	2107.25	663.833	1187.49	1373.28	2964.48	2436.81	1217.95
PF3D7_0512300	23.8454	67.8437	74.6211	25.8464	53.4791	44.2676	34.2998	70.5989	59.7126	30.2452
PF3D7_1320400	8.46562	6.89902	9.0919	6.13866	12.6065	15.076	8.34209	9.16177	16.4895	10.1891
PF3D7_0931700	13.8292	9.29234	4.25929	8.48715	13.4402	23.6545	17.2942	13.1522	9.87506	15.919
PF3D7_1444300	339.729	271.373	190.301	797	456.518	682.642	262.559	274.38	588.139	891.381
PF3D7_0310800	49.2421	99.4001	110.86	32.9552	104.578	142.803	73.0948	104.434	64.1508	56.244
PF3D7_1426900	221.211	198.129	40.6482	1692.67	1100.21	1430.44	156.259	196.89	1332.66	2549.77
PF3D7_1470000	1.88742	5.88304	4.68049	2.98152	8.03976	2.23463	2.99248	9.26546	16.5886	7.52723
PF3D7_1324600	6.42852	13.2267	4.92941	8.47388	12.3082	7.93971	11.7687	15.2928	13.1264	11.5109
PF3D7_1218300	45.56	65.2842	49.1195	5.16772	36.9361	34.9291	48.456	34.736	16.5299	28.442
PF3D7_1405800	274.035	300.745	468.985	39.4167	70.0507	90.4763	432.574	346.797	55.3746	18.801
PF3D7_1327600	25.7515	34.4537	16.7306	3.66369	43.142	60.0256	36.3629	24.4719	11.8031	29.4913
PF3D7_0717900	42.3092	42.1707	65.6738	62.2245	46.0303	44.4664	50.8136	101.162	91.3678	44.912
PF3D7_1138700	105.191	103.037	38.866	6.09958	78.9854	127.687	120.691	48.0652	13.6599	28.0545
PF3D7_1032400	72.0987	54.3453	19.2734	135.206	79.8195	57.702	78.5959	45.805	171.461	59.3743
PF3D7_0629000	1.66315	1.4751	3.34485	1.61486	0.392051	0.669473	0.474406	4.82582	14.6558	4.70772
PF3D7_1318700	21.3044	12.2767	4.01844	0.543233	80.5192	63.4004	41.5053	13.8078	2.50677	25.2691
PF3D7_1038300	0.784892	3.33221	2.69893	1.57115	1.61239	3.70747	3.35611	5.54264	7.34479	6.28642
PF3D7_1035000	23.6399	26.3923	36.9663	4.52068	28.5589	13.8926	40.5267	42.7498	9.49805	5.78243
PF3D7_1029400	60.1557	68.6097	104.324	52.9959	81.5195	58.9711	66.5793	82.0495	63.0262	61.4911
PF3D7_1408400	41.7104	32.0474	48.2604	12.0673	36.4554	11.09	35.8904	32.8379	29.9985	17.6681
PF3D7_0807200	54.5307	104.156	134.567	88.6886	45.2959	83.5095	69.7774	171.7	124.4	65.1711
PF3D7_1234400	2.05572	2.73389	2.52261	1.14188	0.883505	6.45771	7.22637	5.86585	2.03315	1.17408
PF3D7_1143200	36.1423	66.3411	20.6638	49.4372	694.723	227.57	45.3055	25.5664	64.974	253.775
PF3D7_0720300	11.7172	8.79323	1.47393	1.53916	20.9831	76.8622	15.4075	5.56	3.26264	27.0295
PF3D7_1236800	99.3087	62.6284	15.0291	30.0907	128.544	305.891	56.955	32.3179	49.1205	142.236
PF3D7_1138000	20.3882	16.0786	2.74503	2.802	94.0201	33.7423	20.7204	5.16071	3.80466	40.2625
PF3D7_1475700	4.42906	4.1001	6.30135	0.949091	5.03037	7.50725	7.50406	15.6513	3.50738	1.93504
PF3D7_1445100	60.0991	121.626	425.747	21.4825	54.9146	35.0846	129.821	248.175	36.833	17.0548
PF3D7_0101300	2.20517	5.60169	178.615	4.92415	7.64777	0.298561	1.61497	42.5574	3.89469	1.72636
PF3D7_0206900	874.551	236.497	24.3728	249.474	1129.62	2851.65	435.399	135.728	208.184	2297.23
PF3D7_1243200	3.00861	3.48348	4.81013	1.97701	0.104914	0.803368	1.61	4.68884	23.8827	9.35441
PF3D7_1472900	130.687	263.96	177.479	38.6823	53.546	141.705	214.91	319.216	46.3139	30.2806
PF3D7_0935200	222.946	168.285	121.672	130.199	131.559	80.7094	239.113	181.993	116.364	47.9019
PF3D7_0304100	163.204	50.6894	19.8139	4.27091	128.588	143.823	97.0749	38.9102	8.20779	65.875
PF3D7_0524500	13.1558	37.6144	33.4923	14.9124	58.4428	24.6533	19.2713	26.1978	78.273	46.4639
PF3D7_0819700	14.3897	26.5334	8.96168	13.7611	116.687	90.616	35.0062	26.8602	35.3513	108.946
PF3D7_1315000	46.1197	52.8924	64.2874	4.20066	3.02604	15.7871	26.6363	34.7057	14.4187	13.2798
PF3D7_1363600	4.41027	8.58368	7.3218	23.8381	17.4822	19.7516	6.0406	15.3922	42.6708	46.2283
PF3D7_1021000	69.7068	52.4328	25.5165	265.313	153.84	150.234	60.0801	48.7508	269.881	200.631
PF3D7_1337900	58.2493	107.168	59.9354	33.8825	143.33	125.548	82.6922	73.9122	66.1411	61.93
PF3D7_0703900	52.6416	70.7506	114.313	6.55854	14.9035	20.3578	75.9358	88.924	22.192	9.43958
PF3D7_1448100	5.83043	9.13431	9.13857	2.14481	3.45115	3.13031	3.78482	11.9129	14.9869	8.1079
PF3D7_1457600	24.8913	46.861	60.0098	4.93511	39.2712	16.2595	44.0338	27.2156	23.3483	17.7022
PF3D7_1336300	1.56972	2.70209	2.09968	0.823426	4.58862	2.47165	4.42067	4.59398	7.19193	2.12103
PF3D7_1307700	90.8227	68.1747	111.512	32.3299	200.587	164.605	139.353	104.523	30.3847	62.553
PF3D7_1240900	94.8234	128.078	49.297	34.2747	72.0117	61.1691	134.21	79.2936	52.7696	79.0896
PF3D7_1474300	8.57784	10.1835	12.8067	6.43989	14.8151	13.9433	19.3225	27.176	19.6197	5.18757
PF3D7_0530500	1.13999	3.06822	1.28032	0.226347	0.441753	4.90171	3.11866	4.1685	1.90748	1.35012
PF3D7_1104500	4.89621	4.01532	1.57419	6.89654	6.99619	15.8902	10.0127	6.39929	12.936	17.9407
PF3D7_1455400	37.6173	64.8266	80.2563	14.2629	15.1354	25.2412	52.1787	34.8127	29.0541	17.5829
PF3D7_0526100	1.73791	6.71357	7.06136	3.39051	2.88238	2.20386	5.44548	10.7939	22.0325	10.5412
PF3D7_0617200	635.679	623.528	827.151	696.391	857.358	421.437	792.718	961.19	603.807	336.493
PF3D7_1232000	8.18504	12.8274	10.3296	3.65586	10.0277	5.93129	9.28047	12.3512	14.7067	9.3714
PF3D7_0416200	126.048	133.385	71.1755	61.4658	105.148	152.379	168.791	99.8326	54.4877	51.5744
PF3D7_1018800	13.2871	28.4257	25.0556	9.63142	22.6671	28.547	74.3442	52.5247	22.6178	11.978
PF3D7_1129800	16.6129	35.6465	29.8859	5.37453	12.899	4.6755	21.7452	15.8103	21.9118	4.20798
PF3D7_0725600	301.236	1723.75	1757.16	145.268	350.448	1519.79	1570.16	314.948	336.348	370.146
PF3D7_0913800	983.239	275.126	17.236	37.5289	912.482	2709.18	433.312	86.7161	34.8211	1272.69
PF3D7_0201400	0.242937	0.29049	1.8548	0.181078	0.601879	0.56635	0.72676	1.93203	0.0900279	0.204436
PF3D7_1459600	103.846	137.785	106.937	28.429	54.816	31.8511	104.036	73.0146	69.1263	30.0662
PF3D7_1347700	499.69	532.272	397.656	114.191	243.384	343.381	575.155	267.524	85.9916	137.206
PF3D7_1315900	191.602	176.968	313.228	115.318	158.34	95.6133	209.61	181.897	142.27	78.8214
PF3D7_1131900	2.85928	2.96079	1.50965	1.07162	2.52902	2.93487	5.35954	5.52638	3.74368	1.06052
PF3D7_1359700	14.7069	8.50949	5.16796	2.02228	33.4346	16.1347	25.4684	6.03504	11.0256	14.4298
PF3D7_1016900	1846.43	1843.38	580.332	413.891	537.404	1524.16	3328.49	2833.28	677.421	633.024
PF3D7_1219800	0.373772	2.65295	0.932872	0	0.496965	1.33895	1.46346	1.50655	0.422946	0.680036
PF3D7_0402300	181.998	101.945	10.8021	1.88961	200.057	531.797	260.699	24.1381	3.70618	76.4459
PF3D7_0303200	388.79	161.37	62.2218	63.9891	544.901	412.509	378.267	212.964	65.2548	127.712
PF3D7_1329800	2.69098	1.80798	5.11725	0.655623	1.91055	1.1327	3.68894	3.54053	4.58772	1.63548
PF3D7_1135800	16.6879	51.9433	64.9299	12.378	15.682	33.4654	23.0065	82.0597	60.4633	29.8407
PF3D7_0203300	11.6799	40.9895	28.7295	7.52248	43.4568	35.794	22.8092	30.217	27.05	30.5519
PF3D7_0510600	0.299018	0	0	1.14031	0.386541	0	0.252354	0.0626546	0.431393	0.218631
PF3D7_1225000	3.08354	12.5475	8.31633	2.07613	4.73227	6.16831	7.94816	16.5211	5.11944	2.51996
PF3D7_0202300	1.60719	3.8732	16.5335	4.82041	5.99118	3.09954	8.04354	30.949	26.3736	4.29885
PF3D7_1002400	1597.75	1385.39	796.112	1414.66	949.52	633.134	1039.98	901.016	999.04	536.257
PF3D7_0416400	197.137	291.822	75.2313	191.85	203.886	133.483	175.266	100.449	146.333	113.54
PF3D7_1205000	102.915	81.281	21.8963	43.8015	132.04	117.619	104.335	50.9626	43.7206	66.0709
PF3D7_1208500	4.35413	4.33906	3.91875	0.800008	1.5185	0.56635	3.06302	5.40849	3.86935	2.16362
PF3D7_1478300	0	0.0968299	0.164794	0	0	0	0.852937	0.100531	0.0900279	0
PF3D7_0309100	29.378	13.1405	7.77931	11.4554	21.5575	108.624	45.8162	42.0772	18.5414	33.7503
PF3D7_0913000	322.663	555.653	394.645	421.43	226.503	388.813	334.571	584.456	412.925	399.054
PF3D7_1003800	211.86	226.952	327.435	138.319	47.1572	30.4922	171.677	160.639	115.975	32.9141
PF3D7_1362300	26.6117	45.4133	49.7343	52.4818	49.001	56.3813	32.656	39.7129	66.4641	65.604
PF3D7_0902200	64.4727	60.1614	84.4661	11.7871	23.6834	30.0598	88.8898	76.4532	16.7137	8.25835
PF3D7_0311000	0.840972	0.661913	0.425238	0.135808	1.69521	3.73824	1.36758	1.10442	0.619895	1.1173
PF3D7_0927100	10.5775	40.3897	16.6811	21.0393	46.168	61.1691	39.2252	60.5434	74.1261	73.59
PF3D7_0611300	61.7275	80.4639	35.6232	154.717	182.647	217.206	91.5132	104.621	169.34	164.812
PF3D7_1471500	25.6962	22.229	4.88274	7.74726	26.1628	51.6967	35.1105	18.1572	13.2279	28.1325
PF3D7_1121500	5.34473	8.81058	2.61423	6.78332	5.63236	6.55918	5.27857	3.49098	15.1344	4.14125
PF3D7_0903300	61.3518	53.4508	16.2541	43.05	204.557	72.4021	92.4789	48.5134	60.1049	60.3554
PF3D7_0532800	2.33594	6.47171	3.80121	0.711035	0.287136	0.56635	0.378531	1.25451	0.305724	0
PF3D7_0317800	35.4132	88.6458	64.8239	26.1865	26.1018	17.0121	41.4964	67.7297	51.132	18.3212
PF3D7_0732700	0.149509	0.0968299	1.82829	0.0788299	0	0	0.252354	0.501237	0.270084	0
PF3D7_0824900	56.1922	94.5882	115.145	8.01261	46.3832	41.0574	93.9001	108.811	32.3886	10.5469
PF3D7_0202700	14.1653	18.2407	11.4716	14.6211	30.4475	22.8927	19.096	14.7742	25.7569	19.1985
PF3D7_0112200	30.7599	14.8449	111.208	20.8691	43.6008	9.11399	20.4983	43.2351	70.072	15.0403
PF3D7_0705100	15.8846	13.6367	3.80928	4.52455	24.5393	10.4729	14.5844	6.53169	5.89879	10.9969
PF3D7_0717200	240.029	123.075	143.334	100.813	206.553	171.626	173.14	179.866	99.7828	166.339
PF3D7_1479300	0	0	0	0	0	0	0.0958747	0	0	0
PF3D7_1249200	1.6258	1.30263	1.01527	0.259907	2.77747	2.73944	3.44155	2.07186	0.557061	1.1173
PF3D7_1111100	53.7088	102.038	63.4744	101.032	55.1088	45.7363	80.9262	87.1152	174.37	30.9961
PF3D7_1339500	3.40129	11.1489	6.81532	9.13189	6.39431	10.8854	5.1673	8.00779	16.0571	7.68908
PF3D7_1479900	0.299018	0.19366	5.64966	2.7489	0.0773081	0	0.378531	4.21238	0.674283	0
PF3D7_0215400	117.881	232.903	215.343	22.0812	68.7922	93.071	210.109	224.964	48.4406	46.8129
PF3D7_1217000	4.52243	8.26139	2.88793	10.7889	17.9349	12.3058	8.89201	9.76637	25.4443	14.9608
PF3D7_1424800	0.336365	0.0968299	0.411984	0	0	0.56635	0.126177	0.35115	0.900279	0.927058
PF3D7_0115050	0.598035	0.19366	0.262748	0.824992	0.911111	0.56635	1.20117	0.539113	1.25854	2.12528
PF3D7_1365800	56.8117	94.3775	93.5874	21.8485	59.9791	61.4336	89.6155	64.3973	32.8977	32.7167
PF3D7_1018900	6.78374	10.0496	6.80668	6.61082	11.4192	8.81543	16.6777	12.2446	7.59057	4.14125
PF3D7_0911500	14.5768	30.7578	9.24632	14.3206	14.6771	43.8617	18.324	24.491	18.7532	14.5547
PF3D7_1411700	27.5454	33.3231	26.9559	10.8248	21.0493	13.6539	31.666	22.6432	18.3857	7.08427
PF3D7_0925900	706.69	2061.81	1625.68	339.327	466.26	821.508	1373.92	1339.79	601.262	230.34
PF3D7_1201600	5.5128	5.26496	1.12648	0.824992	6.74768	8.18754	9.06388	6.11647	6.091	5.71995
PF3D7_0501400	1347.49	364.24	87.1472	45.051	122.682	114.714	562.214	87.4592	8.59407	18.0783
PF3D7_0622000	20.2205	29.5881	11.2999	35.2671	25.6877	85.9271	25.8385	59.2084	50.7916	91.3715
PF3D7_1007200	243.095	72.5754	9.45549	40.9458	371.458	182.529	154.389	46.1024	54.5753	204.314
PF3D7_1407100	266.482	575.231	728.269	67.4314	39.4985	130.708	318.805	485.407	207.924	43.0251
PF3D7_0912500	342.713	331.745	247.036	372.557	303.836	282.571	322.661	320.646	271.318	227.013
PF3D7_1017100	113.229	106.575	8.61826	59.3027	1150.71	441.62	116.147	30.6878	87.5166	817.586
PF3D7_1355500	104.482	138.832	194.39	97.0973	158.494	108.101	156.435	202.405	186.086	71.946
PF3D7_0528500	43.8233	86.3151	39.4042	100.794	123.419	172.496	71.6696	57.6237	142.568	157.099
PF3D7_1456000	55.2416	46.968	12.1066	107.732	210.08	77.9517	74.9889	39.9597	86.5471	125.457
PF3D7_1419900	29.1901	37.4458	47.0383	13.8343	24.0587	26.5062	35.0569	33.9848	13.3505	13.5467
PF3D7_1422200	27.583	23.7152	6.67531	13.256	94.7333	66.3677	24.6428	15.0991	18.7017	184.415
PF3D7_0512900	3.81224	2.02958	4.72543	3.23672	1.27556	1.26659	1.51909	5.00495	9.09096	2.84366
PF3D7_1368700	14.1276	20.106	17.6525	7.64658	53.0591	15.6931	32.1901	32.1707	42.4493	19.0112
PF3D7_0815900	5.55038	8.65401	3.66465	4.27248	15.5494	22.1093	16.1487	11.5497	7.8485	8.89009
PF3D7_0306400	110.503	93.3274	34.1515	118.062	286.371	134.45	114.842	68.6171	180.037	125.848
PF3D7_1415600	10.9135	6.781	15.0735	7.67074	42.4133	13.4585	15.1999	20.1157	18.7411	16.988
PF3D7_0215100	93.7382	131.66	97.2382	87.4424	118.717	150.787	82.4965	95.4762	93.5492	120.63
PF3D7_1359300	91.9792	58.3756	104.614	27.6905	40.3262	18.4309	95.451	76.1587	37.9774	15.5102
PF3D7_0731200	66.9944	180.386	62.7848	2.57722	37.2006	94.1571	138.294	37.5324	4.83061	12.1142
PF3D7_1032200	3.36389	16.2482	4.72256	2.43828	2.26949	15.941	9.81052	6.99505	4.49584	2.32547
PF3D7_1401100	3454.93	3956.71	764.981	13.1015	138.021	975.48	4949.29	481.931	20.0616	45.9254
PF3D7_0214000	307.02	308.412	547.123	249.522	121.404	150.854	353.708	444.995	262.207	75.3885
PF3D7_0511900	5.79302	7.76665	36.9426	1.15202	2.2529	2.39929	5.13749	21.4113	13.4292	3.15741
PF3D7_1015800	141.508	125.929	58.9271	104.782	224.895	167.246	149.352	106.369	190.729	98.3746
PF3D7_1116500	63.1281	75.0607	44.3636	47.4911	96.622	112.032	71.1152	48.085	56.1863	65.0445
PF3D7_0600800	0.149509	0	0.0823969	0	0	0	0.72676	0.163186	0.0628342	0
PF3D7_1456300	9.6614	18.1265	39.7418	3.48492	7.8079	11.307	13.5243	34.4622	21.8477	6.64276
PF3D7_1441100	459.218	520.863	531.253	492.12	329.634	229.119	621.112	257.966	511.168	172.513
PF3D7_0904800	113.493	97.0873	104.006	256.373	410.562	212.213	131.953	160.286	428.625	166.07
PF3D7_0918700	427.983	184.943	30.7479	4.60808	126.288	229.636	239.418	28.6663	4.56341	102.315
PF3D7_0208300	38.7199	46.5806	40.9455	6.72247	31.7672	21.0381	44.0949	33.9586	16.1601	18.2445
PF3D7_0303900	20.0151	23.6357	11.1806	13.8985	20.7181	82.791	35.3022	16.4499	14.5343	25.9122
PF3D7_1216300	52.213	207.438	148.41	25.1042	172.264	85.8714	129.692	122.526	65.4258	56.7054
PF3D7_0936600	366.078	961.574	750.595	57.3647	137.997	1096.43	1136.17	983.478	143.702	168.378
PF3D7_1215800	2.16782	1.40476	1.03083	0.350446	0.182222	1.60674	2.06404	5.10974	0.630195	0.313751
PF3D7_1463400	46.8491	111.575	105.839	10.6305	18.062	32.3144	75.4922	82.9324	35.5755	6.21969
PF3D7_0913100	4.24215	3.46613	5.70728	5.6149	5.14085	2.10073	5.96013	8.87469	12.6453	3.82749
PF3D7_1424000	0.242937	0.0968299	0.213771	0	0	0.401684	0	0.313273	0.180056	0
PF3D7_1006100	56.3637	97.9998	28.7663	53.0024	30.6467	158.934	97.1489	102.2	52.586	68.7913
PF3D7_0906910	32.7228	72.3325	90.6701	26.8517	64.5889	90.606	57.9878	111.674	58.4786	33.8015
PF3D7_1306100	3.55069	11.5483	3.2083	13.6214	36.8637	24.6732	8.60885	9.77805	49.9657	29.6689
PF3D7_1302600	93.0272	149.397	171.531	82.139	57.3062	91.752	96.1022	159.17	102.721	54.7945
PF3D7_0709050	1.43895	6.07815	3.62085	2.22834	4.33465	5.67431	5.97006	6.68352	47.2628	8.17888
PF3D7_0900500	12.7642	3.80431	8.31748	2.02929	6.21226	24.8437	32.9873	9.05698	3.68188	24.9921
PF3D7_0400900	0.0747544	0.0968299	4.70988	0.327028	0.287136	0.267789	0.222052	1.59256	0.422946	0.109315
PF3D7_1422100	35.4511	40.9081	13.7799	56.1123	68.0129	41.5024	49.0804	31.8411	62.6842	25.8838
PF3D7_1411900	279.936	392.866	276.091	45.0396	44.9207	137.61	176.499	277.799	71.6052	57.6226
PF3D7_1333900	5.10168	3.73543	2.78997	5.92865	9.39819	1.93607	8.62425	5.83965	11.005	5.17337
PF3D7_1133100	188.688	175.476	135.641	79.2056	61.1883	81.3481	197.33	151.794	89.5446	30.3715
PF3D7_0936200	60.7372	54.7976	274.39	94.1166	63.833	129.081	67.2275	465.426	53.2545	36.7388
PF3D7_0405100	99.7921	109.664	111.231	33.1629	69.6697	51.3624	105.83	61.9282	98.4744	79.3891
PF3D7_0919700	9.28775	35.4976	81.3569	10.767	14.561	14.9621	15.866	60.0519	22.961	13.8761
PF3D7_1000100	138.125	56.1918	29.1685	95.6782	240.931	41.9007	30.8254	13.1437	14.9562	43.7279
PF3D7_0109600	12.3714	18.4131	11.5782	23.5914	12.3304	19.4929	20.5594	24.8832	39.1006	19.0353
PF3D7_0315400	17.9212	35.8724	23.4451	57.4459	153.97	42.9212	23.4506	41.8512	293.624	182.995
PF3D7_1150100	0	0	0	0	0	0.298561	0.126177	0	0	0
PF3D7_0311700	38.2923	84.3318	43.9815	8.63154	9.54185	68.4476	102.289	110.075	38.3274	17.952
PF3D7_0629500	113.003	192.867	186.883	46.2266	91.2772	137.351	153.683	173.238	67.92	74.2767
PF3D7_0502200	24.1441	35.806	38.5687	8.48641	38.2995	29.041	30.6913	30.9458	22.5851	28.2733
PF3D7_1242900	20.2206	42.2001	36.4235	96.6579	145.666	116.396	37.5044	55.5922	85.5362	75.5378
PF3D7_0414300	17.8652	87.7786	137.716	125.466	109.531	72.6267	42.8838	127.214	259.571	156.094
PF3D7_0631500	2.9153	11.6119	5.59954	0.360589	1.03812	17.64	30.5458	24.3366	1.46393	0.846133
PF3D7_1119400	52.7729	65.7164	72.208	20.7496	54.7271	28.71	71.8698	58.3718	39.5659	30.045
PF3D7_0721000	136.905	194.843	138.719	87.9752	160.03	104.287	177.07	141.687	87.2585	58.0925
PF3D7_0221800	4.27938	9.06637	4.707	0.338737	1.86085	4.36613	12.6808	6.33947	2.35762	0.775157
PF3D7_0415100	18.3881	24.3935	18.0904	2.44686	3.04257	2.73944	9.54326	11.1363	15.9397	5.99682
PF3D7_1144500	50.4006	40.5227	54.3255	57.4946	24.4012	23.0449	37.2034	52.8003	77.0207	28.4947
PF3D7_1369400	21.2285	26.3258	30.0155	4.34191	7.0293	6.14834	24.8549	25.4052	33.4848	12.3968
PF3D7_0409700	31.3769	45.3921	41.2567	26.946	56.0414	73.6105	31.5656	34.9798	45.8918	37.5253
PF3D7_0623400	6.76507	12.8591	5.31259	9.66103	13.882	10.5669	14.2312	12.6542	18.0517	9.63686
PF3D7_1134400	26.4811	59.34	20.238	41.6848	14.5172	31.1542	31.733	41.1225	67.8323	23.3497
PF3D7_1127900	149.579	94.1396	62.2189	13.8694	127.314	191.511	116.872	83.7105	16.6424	66.7665
PF3D7_0832300	0.598035	0.0968299	1.12014	1.34637	0.916621	0.133895	0.126177	1.04177	0.720223	0.19024
PF3D7_1218800	24.2572	18.4873	17.0786	4.19365	7.71957	60.4048	40.9996	43.7622	7.58316	10.3127
PF3D7_0506300	10.4653	19.4571	9.63468	21.6862	26.2674	19.2467	13.6962	20.6198	48.659	15.9091
PF3D7_1307200	66.2854	129.513	110.829	97.6321	235.86	132.011	107.798	140.863	147.404	108.794
PF3D7_1246500	13.3803	33.5586	41.6249	2.61779	4.35124	10.4837	23.7079	25.7406	6.13797	3.72813
PF3D7_1354600	21.6584	52.8649	53.4491	4.6221	8.26618	8.96928	34.0122	41.4031	22.1244	6.17711
PF3D7_0931500	55.1472	77.4684	52.9455	43.1798	175.981	162.753	62.3141	52.3685	89.5308	142.512
PF3D7_1349700	67.3696	45.9663	11.5154	197.403	238.337	170.843	49.0079	29.0428	171.453	398.779
PF3D7_1239700	124.91	52.6173	68.8971	143.259	132.516	43.2305	113.228	77.9042	146.066	77.0649
PF3D7_0423600	248.152	243.337	210.061	133.885	208.732	139.841	289.434	259.982	100.007	70.377
PF3D7_0711400	59.4844	66.8273	81.6065	78.4143	236.45	107.021	86.7448	219.287	105.341	48.5068
PF3D7_0423900	86.1889	96.0342	19.9078	5.30666	139.781	630.485	66.389	40.1728	6.54402	180.41
PF3D7_1244200	48.2508	49.2504	89.3189	19.418	13.8765	6.1575	59.4657	43.5056	17.2856	3.1858
PF3D7_1434700	35.8622	33.6092	94.118	84.9991	14.2688	11.4717	43.0045	61.76	53.584	9.77881
PF3D7_0303000	21.8272	15.7217	23.3564	8.38491	13.1918	15.6732	29.673	14.5699	13.2831	9.37564
PF3D7_0526200	142.383	74.9437	44.1279	176.979	340.454	171.132	109.942	56.2314	236.581	312.194
PF3D7_0824700	16.2773	39.9855	6.92653	41.7545	61.8281	42.1211	23.8803	18.5038	68.3671	43.2354
PF3D7_1204200	13.4363	29.5674	28.9663	18.3215	32.6947	34.5814	47.0169	60.7699	58.2126	49.4694
PF3D7_1115700	332.005	335.451	1248.15	283.174	243.39	391.73	273.731	1298.06	322.616	229.04
PF3D7_0829800	18.2202	32.1505	9.17949	3.51774	6.49377	12.9645	27.6258	9.09311	25.8321	9.54028
PF3D7_0220400	9.97903	14.4499	5.61509	0.124099	6.81397	10.1835	10.9402	4.99753	0.422946	4.07876
PF3D7_0607600	147.842	39.4109	7.07116	126.027	242.279	65.3007	73.8136	23.337	103.354	166.039
PF3D7_0312400	816	472.518	253.145	828.794	811.801	463.179	711.872	575.62	720.136	553.251
PF3D7_1436300	1510.4	782.403	1357.47	63.1297	760.186	1676.96	1425.97	804.034	52.3097	372.358
PF3D7_0803300	38.7216	33.6993	11.9228	36.5886	190.277	158.147	56.424	29.8262	44.171	108.524
PF3D7_1312450	7.68091	2.09317	1.16451	2.19322	2.47937	8.26904	9.28146	5.63575	2.10072	4.455
PF3D7_0626100	60.082	84.5332	65.5713	120.286	36.594	69.2061	91.4376	92.6266	93.4099	38.9563
PF3D7_0721200	38.2348	68.6974	31.8369	10.7702	66.0973	150.116	57.9749	31.0853	22.8234	144.569
PF3D7_0415200	10.5211	20.8662	5.55747	13.3395	22.9047	7.9289	15.1139	9.9193	18.8282	9.46652
PF3D7_1241400	14.1282	23.2007	13.5938	1.15045	17.5926	22.0386	37.6658	35.4659	3.0216	7.95879
PF3D7_0723900	50.2131	51.5161	86.4742	20.4202	20.4587	13.3046	53.2974	49.2475	21.3933	13.8391
PF3D7_1203200	70.9762	166.526	113.571	172.009	120.598	182.442	89.6806	163.742	153.502	239.306
PF3D7_1458800	19.3786	23.1227	15.724	2.02228	7.79682	8.13515	19.7164	21.3005	20.8115	17.1514
PF3D7_0223200	0	0	1.81273	0	0	0	0.630885	7.46016	0.377005	0.0951202
PF3D7_1030100	115.489	125.45	114.842	48.3761	27.4605	27.7836	127.843	74.387	71.2537	26.6845
PF3D7_1342900	19.7339	25.6374	38.4425	3.94933	21.4578	18.6912	32.7251	45.5484	9.64617	7.44631
PF3D7_0709500	8.29732	23.3683	13.3483	17.0158	106.753	37.7101	18.1765	22.7777	60.5132	38.3247
PF3D7_0817900	761.457	550.094	260.315	4603.87	3932.09	2155.08	451.626	434.174	6918.32	7835.65
PF3D7_0714100	1.06524	0.742847	0.832613	0.259907	3.53948	2.77021	2.35663	3.80567	0.693029	0.613307
PF3D7_1434500	61.5375	99.2495	101.427	25.3669	44.4954	63.8329	99.3451	79.4748	36.1782	31.9758
PF3D7_1137900	1.71923	1.67405	1.5206	0	0.651581	2.2654	3.88069	3.74302	0.305724	0.751012
PF3D7_1314800	3.88705	3.81491	2.41141	1.06305	1.49089	7.45652	8.19505	7.72213	1.13287	1.37427
PF3D7_1029300	20.6691	14.7707	11.1288	39.9981	14.6993	10.7715	28.6144	23.3678	43.8667	9.88958
PF3D7_1032000	37.7868	31.4491	14.9599	47.8577	35.4837	26.0953	36.0479	29.6425	44.2713	21.46
PF3D7_1143600	9.58706	19.302	9.92913	0.181078	4.25183	8.06279	25.0298	17.3484	2.18416	1.8967
PF3D7_0935800	304.78	254.576	18.8551	63.8581	593.517	151.742	265.329	36.9884	129.336	220.497
PF3D7_0521700	21.9952	26.0353	36.2287	9.38628	10.5026	10.2575	24.1515	25.0167	9.36023	7.01329
PF3D7_0321400	134.778	90.4919	4.62864	33.1987	403.674	314.826	73.9427	16.8152	26.7268	368.387
PF3D7_0213800	0.822298	4.32846	5.15644	0.529958	2.72777	2.70866	8.43747	8.85417	4.06815	2.00177
PF3D7_0521500	20.8555	26.9385	18.2357	22.7453	14.7876	10.4529	18.3846	34.2577	38.5598	15.4292
PF3D7_0532900	1.06524	1.35032	4.20224	0.395716	0.392051	0	0.883239	0.163186	0.0628342	0
PF3D7_0321300	8.05421	13.7229	3.64218	1.83651	26.3335	5.18031	19.0289	10.9275	6.05721	3.80905
PF3D7_0317900	20.1828	20.3309	23.6894	19.3009	16.6816	9.07241	13.8273	21.9441	32.2457	8.82482
PF3D7_1239600	9.49357	18.8038	27.0158	14.7116	7.8301	10.6068	13.6261	19.6797	29.3275	7.20632
PF3D7_1362500	8.78332	8.50419	3.39556	6.13628	8.8847	5.70508	10.421	6.60319	12.5938	6.87983
PF3D7_1419600	15.3615	26.6557	26.4788	10.7913	92.4188	56.4504	32.9362	43.0574	21.5235	30.3502
PF3D7_0400400	7.71814	2.62646	2.96398	1.01621	2.07073	5.83897	6.77779	6.00284	1.56426	2.3723
PF3D7_0528700	177.871	197.102	115.914	301.538	116.435	181.005	163.846	216.892	233.8	160.271
PF3D7_0815100	5.28865	4.77406	5.98271	3.72455	8.28276	9.36016	11.0614	13.2485	8.09695	3.10487
PF3D7_1448300	75.4985	38.5789	20.8372	59.4871	77.285	33.3806	75.6844	21.6931	44.6922	40.4952
PF3D7_0925200	181.081	312.365	198.831	39.8022	33.6281	63.7622	286.032	169.357	43.7793	14.9253
PF3D7_0524600	24.8549	43.3664	18.6355	35.9961	159.664	78.321	43.6349	36.2181	64.6331	42.8194
PF3D7_1355300	38.2342	80.1801	98.3831	12.3678	12.7665	19.1237	65.8585	67.7501	20.3428	8.89155
PF3D7_0724300	9.96053	17.1953	13.6226	17.409	18.3933	14.459	13.6862	12.7547	21.7495	15.6706
PF3D7_API00100	0	0	0	0	0	0	0	0	0	0
PF3D7_1341000	0.224263	0	0	0.293468	0	0.86491	0.979114	0.514336	0.0628342	0.313751
PF3D7_1353900	348.734	468.261	420.72	967.743	658.145	524.223	388.31	521.339	910.689	823.802
PF3D7_0108700	46.981	78.8333	64.7485	32.7879	37.781	26.3814	66.4635	82.0735	36.0351	19.8487
PF3D7_1206900	5.36346	11.1865	6.72371	1.18715	14.4119	14.6236	25.0099	15.3582	8.99064	3.77496
PF3D7_1108100	83.8531	21.1061	3.92279	1.36509	36.2348	21.9338	46.0755	13.1784	2.82095	19.0636
PF3D7_1406800	1129.9	605.126	81.8893	545.074	2175.76	1421.4	734.428	250.463	509.623	1574.24
PF3D7_0213300	9.92348	13.9903	4.87179	20.1502	30.4972	23.9946	10.8602	15.9749	25.7233	16.0383
PF3D7_0301700	183.107	67.5142	365.137	196.398	240.279	96.9032	115.494	504.323	114.052	96.7901
PF3D7_1305600	14.3898	34.8689	11.3794	41.4628	47.024	41.2961	26.3367	21.7692	41.185	39.4093
PF3D7_1403100	73.8924	98.6522	28.2184	105.317	93.983	69.4764	87.8555	51.2613	91.1515	80.3105
PF3D7_0934000	13.0438	17.9328	33.1783	5.4635	22.0597	8.89693	12.5198	25.5908	20.0595	9.18116
PF3D7_0319600	700.248	1245.23	983.617	1626.06	616.288	887.931	655.504	1716.6	1539.55	1241.89
PF3D7_0409100	309.953	384.141	250.491	166.647	358.999	481.299	314.883	440.629	250.783	256.337
PF3D7_1107200	75.7972	73.5572	69.0112	40.7623	57.5654	23.5929	75.4042	72.7686	79.3406	25.4849
PF3D7_0402600	0.616709	0	3.45606	0.957668	0.309233	0.535579	0.630885	4.78937	1.35701	0.28536
PF3D7_1442500	16.0714	12.5899	42.7139	20.6059	22.0488	13.3046	17.2589	32.9041	46.8469	19.6188
PF3D7_1146900	40.0481	57.3591	31.6836	132.095	90.0562	122.883	55.9784	57.709	161.018	177.211
PF3D7_1461900	189.695	138.692	332.154	43.5002	26.2015	7.81662	163.202	128.123	57.729	13.5268
PF3D7_0527600	84.6013	79.2523	59.1005	87.5582	292.814	223.374	103.135	107.533	101.402	170.786
PF3D7_1338200	983.646	2281.46	1895.84	1295.62	958.852	1034.58	1426.88	1787.75	1140.44	639.739
PF3D7_0508500	99.2327	124.203	47.1507	32.7818	130.644	138.196	122.593	62.5573	44.6559	104.353
PF3D7_0309600	917.93	1590.13	2410.76	2006.83	584.62	672.139	892.825	1854.23	1959.49	949.55
PF3D7_1213400	13.7917	11.847	5.29415	0.779722	6.27281	25.2213	20.6106	8.79152	3.18106	4.79143
PF3D7_0531300	14.2027	22.8789	9.4019	16.286	180.293	86.8303	28.4907	28.263	44.7958	64.0866
PF3D7_1105400	2055.6	2368.34	3391.21	2611.95	1084.35	1143.41	1717.67	3604.33	2628.02	1418.77
PF3D7_0210200	80.0404	74.6171	21.2999	131.183	150.455	63.9867	91.2156	52.838	109.794	83.4707
PF3D7_0917300	53.2784	39.775	1.06194	16.2064	124.166	54.2082	35.7101	7.1423	24.8409	128.714
PF3D7_0112800	38.4032	78.2445	11.694	6.94882	32.6011	100.012	85.4209	28.2719	9.30399	15.9474
PF3D7_1349900	4.31679	8.13422	3.51829	4.96479	4.23525	10.4114	5.49069	10.0899	25.508	13.9514
PF3D7_0700100	9.49357	2.81482	3.15989	0.903822	2.74992	6.09595	9.45285	6.46762	2.10443	2.93307
PF3D7_1111800	10.2224	17.4511	7.71939	15.7365	38.2334	24.6533	12.414	16.8793	23.7659	19.9737
PF3D7_1460900	19.641	29.5159	11.7211	37.0511	64.4622	38.0411	31.8945	24.223	50.8429	54.3756
PF3D7_0216500	10.4279	11.1706	7.32008	3.5856	24.5004	10.813	20.0587	14.5611	5.2723	6.53769
PF3D7_0817500	1637.6	1345.87	693.795	2633.73	698.145	905.239	1076.73	1065.99	2062.54	1003.93
PF3D7_1116600	39.2257	48.2855	53.0544	35.3746	42.9823	33.6966	39.2614	52.3473	70.4701	34.9571
PF3D7_1311000	27.6021	99.4618	62.3238	29.3065	46.4718	80.1015	44.2951	53.2174	33.0819	19.4001
PF3D7_1220000	1.25209	3.03113	1.03083	0.15766	0.728889	2.544	2.12464	2.98974	0.791504	0.204436
PF3D7_1215100	30.05	39.7476	68.4777	13.3091	16.6153	35.7158	44.4546	118.81	24.9577	7.80835
PF3D7_1201300	3.2704	5.11754	1.91933	0.474546	4.91995	6.64234	13.3877	6.47788	1.16006	3.04809
PF3D7_0822400	12.4087	18.0976	18.3388	1.209	11.64	14.2111	34.2442	24.1774	3.97441	5.27274
PF3D7_0902300	175.083	228.594	446.793	4.79147	15.1798	34.055	172.646	218.912	5.54898	2.95722
PF3D7_1326700	18.5565	32.4878	48.9634	1.85291	23.0757	12.9861	42.8317	35.0231	8.34169	7.85942
PF3D7_0409300	33.3753	40.9255	70.0628	3.21801	4.04752	5.83897	28.5265	36.3724	14.5069	3.7991
PF3D7_1147600	8.29732	15.2693	7.12014	3.78466	28.0509	13.5633	17.6871	13.1451	11.1186	8.33078
PF3D7_0906100	179.988	64.4142	29.2601	600.022	251.358	229.6	123.781	86.0777	635.424	744.952
PF3D7_1408200	104.163	204.534	166.912	27.3548	28.1064	34.8276	222.922	137.344	23.1588	6.74783
PF3D7_0620200	0.840913	2.58937	1.77701	0.305177	1.86085	2.47165	2.22052	2.58336	1.35042	3.96095
PF3D7_1012700	42.9068	52.1188	35.2008	50.1512	78.4272	39.9846	58.0877	30.3639	51.3905	51.3064
PF3D7_1321200	74.883	72.4911	43.2071	129.98	158.357	161.927	67.2072	65.6236	97.6678	167.379
PF3D7_0912400	175.236	194.135	163.676	314.472	97.7219	72.8936	138.126	158.252	271.108	69.6982
PF3D7_0617700	0.523281	0.188361	1.16681	0.417567	0.673677	2.32694	1.23644	2.87327	0.494227	1.00798
PF3D7_0732300	0.523281	0.29049	4.92595	0.575227	0.154616	0.432455	0.852937	2.64459	0.0900279	0.204436
PF3D7_1207500	24.4813	39.4108	14.0582	49.5965	163.424	108.167	34.4463	29.8397	69.2645	86.8441
PF3D7_0305500	148.043	145.781	211.235	49.4665	164.658	380.437	185.793	175.632	92.7096	124.371
PF3D7_1447200	101.418	148.982	77.4013	26.5666	51.4698	37.987	137.32	119.837	63.4749	25.367
PF3D7_0828900	101.552	73.9184	8.74964	116.612	602.672	732.81	128.147	45.9059	121.151	526.708
PF3D7_1452200	4.12993	5.19318	7.90088	2.74503	5.73165	5.73585	6.96905	12.9196	13.7687	6.39574
PF3D7_1421400	79.8702	182.891	201.234	65.9272	34.1749	69.5338	100.94	182.512	94.3033	35.1886
PF3D7_1126000	414.601	392.869	714.137	208.964	181.069	118.345	475.995	455.324	301.12	85.6402
PF3D7_1022900	91.1049	87.4405	21.0187	333.162	190.607	215.061	128.801	113.422	376.365	437.377
PF3D7_1109500	0	0	0	0	0	0	0	0	0	0
PF3D7_1109200	2.67237	6.17353	3.28608	0.846843	3.61127	3.17189	10.6272	8.49134	3.2307	1.08891
PF3D7_0716200	230.717	294.269	472.324	179.808	350.096	192.534	595.177	435.494	241.289	118.089
PF3D7_0211900	22.4069	32.6265	14.3987	26.3076	76.251	34.5074	28.7336	28.4333	50.1575	30.2253
PF3D7_1442000	11.8109	27.5903	29.3737	26.2601	21.248	42.0612	25.7913	45.5767	44.1675	15.6209
PF3D7_1017600	350.015	579.961	516.118	137.967	221.702	113.11	751.908	593.461	90.1149	22.9238
PF3D7_0723000	12.0719	20.803	19.278	5.70782	10.0939	7.5688	11.2029	12.2099	22.404	6.97071
PF3D7_1227600	130.723	125.901	39.1276	146.695	268.557	112.476	194.18	88.8681	136.882	178.28
PF3D7_1359800	21.6782	21.8046	6.59291	9.73523	138.93	111.819	24.38	16.9657	9.95952	122.639
PF3D7_0905400	3504.99	1808.98	94.7105	524.711	4029.18	2529.92	1787.14	286.454	577.755	2672.19
PF3D7_1352500	356.248	385.3	383.671	1044.45	1184.97	456.844	384.884	334.5	1067.17	975.068
PF3D7_1344100	73.3491	54.0101	66.2852	10.8559	35.7157	48.9415	76.7887	43.0206	10.5044	28.8778
PF3D7_0313100	94.9722	67.982	138.177	130.679	87.4728	56.0104	115.436	176.824	177.008	59.5759
PF3D7_0304900	30.2181	46.7675	64.3434	50.4609	46.7206	46.7101	51.755	93.6665	63.6079	34.9302
PF3D7_1101200	0	0	0.823969	0	0	0	0.252354	0.201063	0.180056	0
PF3D7_1469000	6.16691	22.2464	23.5471	22.8945	75.7317	30.7276	20.4183	23.9408	57.0536	62.83
PF3D7_0810000	68.3419	164.501	151.372	765.964	447.082	390.086	75.1101	189.513	424.577	483.064
PF3D7_1033600	251.628	174.971	165.568	168.926	106.137	44.7616	242.046	148.407	90.4318	45.7779
PF3D7_0517300	1598.39	1332.83	1026.42	864.48	374.296	218.368	1006.13	614.028	572.84	235.178
PF3D7_0622900	221.372	257.185	170.498	18.2184	176.224	263.028	434.927	243.136	35.0145	56.1772
PF3D7_0521000	112.501	117.495	206.547	39.7408	134.247	104.805	204.649	263.929	74.0905	35.4044
PF3D7_1345600	450.106	232.649	78.4719	65.1882	509.992	373.99	332.064	190.817	87.4294	317.116
PF3D7_1104400	167.443	172.884	220.37	366.463	256.504	157.45	182.766	184.304	313.127	192.73
PF3D7_1145800	32.8894	28.4127	34.9369	3.38737	7.95149	6.9409	33.0837	22.9798	12.2448	3.78491
mal_rna_18	2.56032	0.855573	0.394122	22.4972	23.9651	20.6947	1.20117	2.0807	21.7738	40.576
PF3D7_1404600	7.75543	20.0963	15.5114	2.82699	6.85259	12.5537	29.0719	24.9349	7.41896	3.90842
PF3D7_1453600	8.4843	17.4078	16.0225	6.85045	5.42248	9.35101	15.5888	21.4457	12.9397	5.47293
PF3D7_0308400	27.7711	1.33442	3.47392	9.19744	17.1622	57.1082	13.3291	3.98654	16.6055	29.0738
PF3D7_1427300	24.8729	30.6186	19.675	17.9094	125.102	36.5757	54.1866	35.5625	65.4103	32.1149
PF3D7_1022100	61.6497	172.312	119.114	18.2568	21.4469	45.733	101.434	73.4619	34.3592	13.842
PF3D7_0523200	11.3804	11.8273	17.9971	4.2061	7.39375	2.32694	8.85674	15.2233	35.2244	9.8527
PF3D7_1031100	3.13951	9.47489	10.6546	3.18914	28.5367	14.3359	8.7708	14.703	11.5893	18.2445
PF3D7_0623800	455.582	549.406	629.842	30.0274	178.557	426.244	726.218	364.524	31.7457	96.1387
PF3D7_0300300	0.0747544	0.565083	0.146932	0.0452694	0.104914	0	0.0958747	0	0	0
PF3D7_1013600	39.8235	38.5471	14.6494	31.7	170.206	73.9839	59.6321	48.2252	68.0139	59.5732
PF3D7_1461200	56.6795	196.885	152.621	50.6236	60.5525	93.8469	106.083	134.303	82.8236	49.1542
PF3D7_0302500	524.078	485.288	37.2498	102.644	898.601	832.257	568.299	120.391	180.428	933.4
PF3D7_1103200	0.971807	0	0	1.17387	1.31424	2.98561	0.504708	0	0.0900279	0.874523
PF3D7_1472100	58.2484	163.288	131.784	17.321	24.8263	50.0176	101.116	70.3724	49.8092	20.6295
PF3D7_0914400	156.495	84.1175	12.2541	141.79	431.213	303.09	106.199	33.6789	110.913	511.64
PF3D7_1030600	51.6338	60.9688	78.813	23.4813	24.0312	27.6804	77.198	70.9926	27.837	12.9135
PF3D7_0424600	1746.55	1919.45	1344.26	267.882	960.596	4478.63	1962.89	1734.1	654.493	1920.97
PF3D7_1320000	114.367	227.411	358.583	13.0571	77.4439	105.275	310.393	229.7	36.3614	36.2092
PF3D7_1243600	1251.16	686.733	375.339	551.846	1625.98	1688.84	622.99	596.744	516.166	1464.28
PF3D7_1223200	37.992	58.8399	56.1521	41.7162	86.8979	53.2768	50.0893	47.9621	52.9362	52.1666
PF3D7_0722800	9.36279	14.6686	8.92077	0.451128	2.50692	13.1001	17.6077	8.42869	2.17386	2.64771
PF3D7_0914500	69.0691	46.8605	25.6203	51.1	115.407	50.3203	90.9965	58.976	58.5684	42.1251
PF3D7_0610300	0	0.183062	0	0	0	0.267789	0	0.250618	0.270084	0.380481
PF3D7_0812300	4.76525	4.97302	2.80323	0.712601	10.4308	10.6484	11.9193	7.28213	1.67304	7.67343
PF3D7_0822300	44.5144	106.594	84.855	117.29	72.3584	77.2115	49.5806	86.5681	114.379	70.214
PF3D7_1027700	169.146	150.972	31.1132	902.276	761.602	590.128	146.365	94.665	771.084	1375.97
PF3D7_1407800	992.179	1473.18	1028.63	441.243	504.686	1203.03	1444.33	1733.22	578.376	419.721
PF3D7_1406600	18.2765	18.351	6.56122	6.3806	29.691	8.89693	21.1545	13.4276	23.5088	11.3973
PF3D7_0615400	427.667	558.874	584.084	308.004	504.101	207.529	856.885	620.261	216.333	108.609
PF3D7_1422400	90.5212	75.4298	96.4292	20.5513	42.9766	34.1565	96.5215	96.9098	27.4653	21.0782
PF3D7_1317100	363.837	194.202	69.422	507.095	368.943	122.663	263.459	117.808	418.085	175.848
PF3D7_0806500	311.901	120.911	149.231	135.715	300.652	375.71	246.526	149.953	123.982	283.815
PF3D7_1301500	7.13872	6.27036	22.2754	2.95109	24.6384	38.5733	6.10618	32.9801	16.2858	16.2654
PF3D7_0217700	73.6653	98.5008	90.7116	27.4793	40.3536	55.6303	55.1051	124.05	46.6538	23.9844
PF3D7_1413800	40.3651	73.3871	92.643	4.00243	19.8401	37.1961	70.4004	67.7045	10.4678	8.66722
PF3D7_1434100	14.6507	34.8906	71.6162	2.5421	7.23357	6.24066	24.8579	56.0902	19.5867	5.30683
PF3D7_0715900	61.9133	62.7541	20.2051	142.582	174.872	93.3113	76.3575	50.3728	163.165	70.7561
PF3D7_0416300	16.1838	9.57078	4.84241	14.3159	20.166	10.482	20.1605	11.3572	10.4894	7.4548
PF3D7_0711200	8.20372	4.88679	7.22097	0.677475	3.57816	3.16108	8.14488	10.6566	2.71773	2.53415
PF3D7_0201900	174.473	61.2834	676.728	252.414	195.723	73.5531	117.681	815.355	87.1804	39.1764
PF3D7_0219600	106.073	52.8948	25.4918	194.773	161.432	69.1379	85.3578	54.7438	126.918	76.6137
PF3D7_0919200	111.1	68.9242	9.78047	3.86975	385.655	476.62	96.3938	51.102	10.2333	194.061
PF3D7_0415500	179.364	291.394	214.12	151.852	157.837	214.089	180.507	188.131	147.138	123.242
PF3D7_0620800	0.897053	0.0968299	0.247191	1.34324	0.463849	2.82094	0.378531	0.187964	0.180056	1.41685
PF3D7_1318400	139.207	86.0412	26.0075	204.849	177.607	68.8086	150.495	76.7237	138.912	71.5042
PF3D7_1459500	1.30811	1.13547	4.09737	0.440985	2.2032	0.998805	1.17583	4.63928	9.48857	1.93079
PF3D7_0607500	24.6116	32.0652	24.4125	25.7019	58.3769	27.9482	31.0863	33.9777	45.3306	41.2449
PF3D7_1476900	5.7373	12.0045	18.9888	5.71013	7.92389	8.13515	16.6797	34.1249	7.09449	3.85164
PF3D7_1131600	4.41027	4.06976	4.43273	2.59751	4.47268	1.50361	6.49464	5.94018	3.59556	1.38846
PF3D7_0419200	6.07337	10.9529	10.6638	5.18644	11.0602	8.08441	9.89645	6.76637	12.4127	16.1419
PF3D7_1234100	147.387	256.063	200.792	54.3392	153.32	100.889	231.697	224.93	90.0108	55.9502
PF3D7_1331300	203.459	115.805	47.248	1169.35	668.321	530.778	168.895	138.188	822.183	1175.3
PF3D7_0204800	6.57809	13.2224	8.74618	4.8844	14.0917	8.59837	14.5029	12.9745	20.3739	6.14302
PF3D7_0923300	9.21299	8.08893	15.5189	1.67885	1.36945	2.72863	11.3346	12.8478	2.4083	0.613307
PF3D7_1304100	46.1784	20.8498	9.22731	38.274	51.0173	47.4212	41.1143	22.9218	30.6618	46.7958
PF3D7_0523000	787.693	650.024	1050.74	200.382	132.3	183.42	939.991	537.118	169.99	58.5338
PF3D7_1335100	1357	431.145	27.134	326.133	2757.79	2377.67	805.793	107.306	233.922	2687.55
PF3D7_1203800	3.84959	6.65383	9.29299	1.7171	4.1359	6.38536	4.55728	14.0824	14.6896	6.6669
PF3D7_0829400	44.9075	32.7079	11.3051	20.7895	149.603	87.9472	74.3258	28.525	29.1124	46.255
PF3D7_1232200	14.3525	27.8004	13.0366	11.88	18.1948	16.5996	23.8196	18.8563	16.9529	12.1838
PF3D7_0414700	30.1994	30.1604	17.5379	9.97642	33.7882	35.9603	39.9117	30.5183	29.1631	29.0923
PF3D7_1424200	0	0	0	0	0	0	0	0	0	0
PF3D7_0212200	26.6673	43.444	63.7971	47.9694	33.7607	40.225	31.823	92.2856	55.1519	34.0032
PF3D7_0323900	0.224263	0.0968299	0.821664	0.0788299	0	0	0	0.0626546	0	0.109315
PF3D7_0910700	3.71881	3.78312	4.86949	0.271616	6.78079	7.16711	7.78125	6.75753	1.31292	2.3723
PF3D7_1110900	105.977	112.347	116.912	56.8274	217.908	109.195	132.454	144.008	111.304	74.1024
PF3D7_0728900	96.6905	106.423	99.5298	69.5197	92.2983	71.4249	155.368	132.192	71.9428	46.6142
PF3D7_1221500	6.20438	4.91328	4.75137	7.25086	12.8714	4.1707	11.1021	11.6489	21.9398	6.3432
PF3D7_0508900	218.911	121.615	18.3866	51.0757	360.347	161.244	233.965	66.1602	34.2862	107.239
PF3D7_1250600	228.568	176.576	143.024	71.9386	71.8954	58.3482	241.4	106.595	61.2345	40.3789
PF3D7_0214800	84.2061	66.5623	83.8686	9.66177	64.1701	78.0823	90.1784	53.0709	13.2586	32.5379
PF3D7_1101100	2.48557	1.52808	25.4733	8.25141	2.84381	2.44088	4.51704	14.5415	3.15572	1.71641
PF3D7_1432800	39.7865	25.9678	27.6237	42.5325	66.3565	31.0553	46.6443	35.7342	38.8583	26.0584
PF3D7_1416900	163.203	129.42	184.33	1287.84	244.362	289.843	174.844	456.484	1476	931.532
PF3D7_0508100	65.7629	57.5056	7.5206	11.6779	71.7353	64.7884	85.1273	23.2039	29.0189	82.498
PF3D7_0605600	11.9228	21.6847	9.16566	1.32997	5.28996	15.17	20.7919	17.36	2.42045	2.3723
PF3D7_0210100	1472.62	2139.75	2226.77	4257.72	971.395	1669.28	1555.4	3141.77	4337.27	2703.04
PF3D7_0721300	80.7861	98.1974	147.232	22.8866	35.2185	34.9091	119.944	132.505	33.4216	9.61842
PF3D7_1300200	2.29865	2.20059	24.4223	4.52843	2.29715	4.50003	15.4641	7.92494	2.45424	3.52224
PF3D7_1210100	30.1812	34.8848	25.1812	42.3581	222.16	142.143	27.215	59.4226	98.0721	198.705
PF3D7_0110700	226.145	195.03	142.629	660.863	217.404	241.786	302.249	301.393	652.478	134.273
PF3D7_0112000	18.4632	26.6081	30.0374	11.8808	23.5506	15.353	31.4593	22.7979	32.9908	20.252
PF3D7_1102500	438.808	349.793	431.374	34.6573	106.693	453.738	1501.84	470.11	45.4402	39.2659
PF3D7_0828500	47.0567	43.1708	12.7675	95.9236	102.685	108.753	37.334	32.1579	103.288	117.228
PF3D7_1015900	4010.96	6953	12351.3	6383.47	994.593	1402.25	4935.63	6621.13	8941.68	1263.2
PF3D7_1202700	108.295	150.027	144.676	42.5926	60.3373	78.9305	138.009	149.635	60.4429	30.1884
PF3D7_0112500	0	0	0	0	0	0	0	0	0	0
PF3D7_0701500	0.336365	0.274593	0.937481	0	0	0.267789	0.191749	0.0626546	0	0
PF3D7_0323300	2.8779	3.84286	2.65168	0.350446	4.5334	4.1707	5.25324	5.96638	1.75276	1.75899
PF3D7_1140000	9.51201	6.18267	1.24921	1.87633	13.7992	22.3263	25.7183	7.92177	3.22514	10.2871
PF3D7_0401600	101.643	126.258	357.564	65.5216	46.5938	50.327	108.844	398.616	51.8285	14.356
PF3D7_0937300	0.242937	0.764042	0.262748	0	0.0773081	0.535579	0.630885	0.502656	0.251337	0
PF3D7_1243100	66.1915	149.113	113.355	72.9976	36.395	60.2875	57.3584	115.829	84.7934	23.3909
PF3D7_1232700	28.125	36.4544	19.5788	7.81207	44.7989	41.5298	69.0417	15.0931	22.2355	27.9424
PF3D7_1476300	212.349	274.712	20.6914	72.0886	1386.86	907.028	266.79	92.2174	63.8836	835.58
PF3D7_1366700	16.5383	17.5961	13.2285	2.76688	16.5214	14.9205	15.0484	19.9426	28.2294	14.5064
PF3D7_1464400	131.732	135.04	105.285	226.798	188.395	236.074	88.6136	144.868	199.978	232.698
PF3D7_1123800	12.4457	13.061	3.97234	10.6757	33.6723	15.2698	12.6565	8.1331	30.7916	21.2386
PF3D7_0309800	166.001	206.436	108.505	35.0459	24.5893	53.9421	111.057	70.4903	49.5982	18.7172
PF3D7_0902700	23.7896	32.5976	48.4892	42.858	51.6407	46.0839	28.0982	67.0506	63.5315	29.2713
PF3D7_1212100	19.8462	36.5941	38.2109	22.2615	92.4519	34.3353	46.2841	51.4659	52.648	24.1505
PF3D7_0812800	11.1008	17.3793	11.758	64.1044	85.3461	66.9016	12.6768	11.9257	53.4999	124.492
PF3D7_0710000	25.7331	15.2722	11.8473	53.606	49.5261	14.2602	39.3444	12.469	38.3317	32.4782
PF3D7_1465800	3.3451	10.7939	5.78911	3.99146	3.81008	8.38297	7.62527	9.84071	4.42826	4.09441
PF3D7_1406700	101.514	122.659	46.8758	375.828	176.486	254.598	82.409	124.998	268.073	262.239
PF3D7_1352000	13.3429	8.80143	8.34918	6.7435	18.9676	8.14595	13.5039	19.2266	17.1758	6.08623
PF3D7_1112400	17.5478	26.2872	22.0455	141.598	95.2741	77.787	21.2971	50.1199	299.071	210.69
PF3D7_1113500	27.6014	16.7603	37.0659	9.96695	13.098	5.20027	20.3433	15.874	13.8075	7.61095
PF3D7_1360100	137.093	161.159	112.791	204.132	229.186	172.716	144.875	168.757	229.247	358.601
PF3D7_0209800	1520.58	1313.46	2242.81	1587.26	827.09	601.887	1472.34	1684.84	1392.16	488.637
PF3D7_1472500	10.7643	13.7639	7.01123	3.31011	20.4916	66.1573	20.8972	17.8804	3.45114	11.2723
PF3D7_0906800	3.73754	5.36564	4.11466	1.78266	3.95362	1.53438	3.02279	9.01594	2.45609	0.760961
PF3D7_0522900	10.6895	9.31883	9.21924	1.45406	5.72063	13.2955	21.8768	18.0914	2.72432	2.07275
PF3D7_1331200	76.5809	137.212	107.973	35.6079	101.215	71.6204	132.278	125.131	103.346	62.3502
PF3D7_0615300	13.343	26.0126	11.9268	11.5007	29.2879	16.5073	26.0138	23.3498	26.8895	12.8809
PF3D7_1254700	0	0.19366	32.4909	0.924107	0.519061	0.401684	2.0844	5.37804	0.844038	1.02218
PF3D7_1300300	3.77501	2.01753	2.30481	0.0905388	0.182222	2.39929	2.47287	0.753275	0.24289	0.204436
PF3D7_0815700	2.72833	1.37827	3.80581	1.57973	0.828293	0.834139	0.822635	2.69699	8.29946	2.16362
PF3D7_1216100	5.10174	3.22333	3.17545	7.37183	6.07406	10.7407	4.02227	5.69415	18.6463	16.8787
PF3D7_1335700	22.2009	22.4314	14.0933	27.3674	64.5616	28.9961	33.2809	23.3136	38.8595	33.3471
PF3D7_1435000	29.1908	40.3473	13.2377	64.6261	50.3988	46.6028	33.2174	32.7713	105.257	34.3566
PF3D7_0211800	518.993	597.02	805.009	471.31	192.053	152.839	406.275	558.405	461.738	117.234
PF3D7_0207600	1782.11	760.819	31.3224	1383.67	3599.55	844.588	947.482	128.596	1247.01	1928.93
PF3D7_1450200	6.05463	18.9088	17.6082	1.80764	6.39425	5.77743	7.54926	8.94619	5.70184	4.36982
PF3D7_0602900	61.22	79.7144	29.1363	29.3858	154.855	87.7859	56.267	40.9363	61.7923	121.164
PF3D7_1413900	128.16	183.805	180.13	140.022	154.547	145.256	148.766	161.696	143.651	146.949
PF3D7_0514200	60.8098	66.4081	47.7361	24.5373	74.805	27.2372	43.9662	34.5529	37.1327	41.2505
PF3D7_0619000	178.709	124.088	115.863	128.041	144.072	71.1031	188.39	118.607	92.0187	69.6117
PF3D7_0507600	44.6083	48.2667	57.8438	6.71934	28.7305	24.2824	60.1885	46.5098	16.7963	12.9447
PF3D7_1120700	11.362	29.9784	5.87957	3.37253	13.5616	10.4621	18.6568	15.1165	15.4267	8.14054
PF3D7_1147200	10.8763	13.4801	5.53904	0.474546	18.9951	20.5765	24.5608	15.4616	2.96062	4.67363
PF3D7_1252700	189.794	113.039	157.886	137.871	291.804	89.2945	159.649	151.723	220.477	154.921
PF3D7_1410900	168.45	164.564	158.419	48.9326	399.157	196.849	328.039	229.859	91.4262	98.3151
PF3D7_1105800	225.022	240.019	256.324	231.601	257.834	181.635	181.776	211.382	281.192	196.86
malmito_rna_23	0.224263	0	0	17.289	2.03762	0.998805	0.378531	0.313273	4.06444	15.3099
PF3D7_1020700	67.1429	67.8948	141.012	9.26143	13.2525	19.2268	77.97	78.4111	20.4825	6.39999
PF3D7_0104200	294.054	109.942	61.0573	117.678	195.008	380.451	198.577	86.1681	73.4983	228.832
PF3D7_1215900	21.2852	44.5924	37.622	23.0536	31.1932	20.4934	20.9032	32.8184	36.1488	29.2911
PF3D7_1145300	44.9076	56.4611	23.4503	189.601	182.398	166.867	49.8543	51.2615	130.601	250.806
PF3D7_1207700	17.7352	24.1734	10.4771	7.63487	6.56	32.4408	31.8398	19.5646	10.5184	9.29472
PF3D7_0505700	159.256	75.2043	50.155	189.186	169.418	85.8174	136.737	100.56	142.137	94.8184
PF3D7_0220900	0.149509	0.382021	1.4987	0.135808	1.23136	0.834139	0.191749	1.52991	3.00656	0.599111
PF3D7_0919300	1518.43	161.089	13.0285	56.3649	575.824	1554.57	424.724	99.5014	37.4788	916.317
PF3D7_0510500	90.6359	93.6218	100.567	71.7332	197.793	77.9766	125.337	151.767	89.701	51.7209
PF3D7_1326000	79.8545	115.741	29.9764	125.004	533.923	424.47	92.154	78.4379	161.18	333.992
PF3D7_1127800	62.2668	85.8629	102.532	23.9106	111.392	51.9611	135.177	130.545	43.3067	26.7598
PF3D7_0203400	78.1906	120.697	28.2725	309.303	171.645	160.778	87.1794	89.0927	335.983	241.917
PF3D7_1465600	14.7633	16.6953	6.68395	0.486254	2.3965	11.9873	11.5815	12.297	1.99565	2.53415
PF3D7_0512000	129.658	199.865	238.323	464.551	247.429	332.52	179.312	391.937	474.782	378.553
PF3D7_0621000	6.05463	7.63418	12.9986	2.57096	5.54943	1.7714	9.47719	13.2241	18.7952	6.73788
PF3D7_1141500	6.7838	9.94075	4.95419	2.31575	6.02436	14.0881	11.3395	8.86585	9.89936	5.47293
PF3D7_0926100	437.416	500.932	524.703	177.163	328.391	222.768	672.435	462.84	169.629	198.857
PF3D7_1012900	214.928	280.445	357.726	105.736	232.736	341.803	244.735	404.707	115.52	107.563
PF3D7_0801500	98.6514	195.698	215.015	20.6833	33.2306	49.7623	109.4	164.847	49.3617	14.9295
PF3D7_0220200	322.644	453.719	797.874	304.959	701.27	651.5	354.779	1169.36	1202.36	698.361
PF3D7_0307400	42.5153	41.4298	18.7231	121.751	309.003	159.67	56.3386	54.6793	159.253	223.19
PF3D7_0503600	311.228	78.6617	17.9291	20.0293	244.537	370.67	228.821	35.1647	33.0979	171.478
PF3D7_0702000	618.639	1105.42	151.478	4.74702	216.964	921.766	1309.2	188.734	6.10789	64.4012
PF3D7_0600100	0	0	0	0.0452694	0	0	0	0.125309	0	0
PF3D7_0811400	304.832	330.607	765.958	211.895	127.585	64.835	417.035	529.263	275.647	86.1722
PF3D7_1254100	0.4672	0.285191	68.9795	1.49933	0.386541	0	0.0958747	1.31717	0.305724	0
PF3D7_0826900	32.1623	28.8545	15.9602	29.1493	130.017	50.8085	57.6386	48.879	37.9088	32.1205
PF3D7_0101100	2.39196	3.00318	3.17718	0	0.336839	0.700245	2.4222	6.16177	0.24289	0.19024
PF3D7_1224500	73.6314	92.386	32.0513	81.1302	313.499	194.344	77.4583	61.5313	125.013	205.283
PF3D7_0112100	1.79399	6.63887	1.81677	0	0.734399	9.81423	6.05551	6.85523	0.548614	1.1173
PF3D7_0936900	2.50424	1.15136	13.6295	4.96636	4.88132	28.0314	10.8299	391.799	57.2571	23.2958
PF3D7_0920300	2.67237	8.28404	5.97119	2.74816	17.7305	12.8015	8.19505	6.92956	13.1657	8.52102
PF3D7_0929800	0.485874	0.29049	0.247191	0.372298	0	0.432455	0.348229	0.626546	8.5611	2.95297
PF3D7_0217100	161.914	115.183	37.4388	202.89	155.078	111.901	151.628	103.137	267.54	108.998
PF3D7_1007500	8.55876	18.2763	15.0279	6.40789	18.3048	7.44571	13.7106	19.5798	23.9775	10.405
PF3D7_0412700	6.7276	11.9568	12.0807	0.23649	0.546667	3.06877	6.86373	4.54727	2.43549	2.66191
PF3D7_1230800	237.818	286.038	183.423	186.148	218.462	164.194	248.852	269.417	198.836	94.3244
PF3D7_0320900	2633.72	848.24	789.274	3642.6	3748.95	1631.47	1463.12	652.84	2455.88	2997.45
PF3D7_0416900	34.7209	36.438	35.8744	9.39329	16.7091	13.5724	37.3981	37.6153	21.4578	10.2658
PF3D7_0631600	1.42022	2.97139	1.71651	0.0788299	0.182222	1.80217	2.76546	10.5299	0.305724	1.30754
PF3D7_1011800	2385.25	2143.09	1266.02	2032.51	1411.9	754.876	1897.13	1564.24	1135.8	312.029
PF3D7_1019500	95.4203	120.27	48.881	53.269	121.2	81.8612	141.701	84.8257	86.3822	68.3851
PF3D7_1140700	150.713	129.746	88.4702	45.8775	38.6147	23.2819	106.398	96.9973	34.1667	13.7171
PF3D7_1118900	15.1372	26.6851	13.7309	8.31861	18.7797	31.5867	24.5573	27.9122	15.1793	8.98097
PF3D7_0214900	648.232	421.952	45.3961	82.9077	1885.85	783.766	731.512	115.667	51.6071	422.827
PF3D7_1033400	529.701	721.962	1226.75	1000.7	373.38	410.104	528.089	1681.81	745.193	461.471
PF3D7_1210900	4.76531	22.0353	13.7741	6.19251	15.2457	11.5657	16.4264	17.3908	11.1214	11.6784
PF3D7_1477200	0.915726	0.651316	7.43992	0.405858	0.0773081	0.700245	0.509676	3.25204	0.215696	0.0951202
PF3D7_0626500	3.5693	6.24916	2.59176	0.598645	3.42354	2.70866	6.74203	6.66868	2.08754	1.92084
mal_rna_9	16.0722	0.559784	0.790549	269.927	74.1379	62.3592	5.43058	3.04672	105.99	123.843
malmito_rna_RNA22	1.27082	0	0.164794	35.5012	6.23986	8.95682	2.14501	1.22831	14.0802	40.4524
PF3D7_1032800	5.55014	13.0196	5.10342	7.1463	30.5081	9.14476	13.186	7.92777	24.3864	25.847
PF3D7_1013200	112.164	31.0098	41.9729	26.7086	199.852	101.372	72.6343	60.0783	34.6884	109.505
PF3D7_1438600	20.2008	35.7848	40.1077	4.90856	8.63062	6.9409	26.3372	19.1688	17.4965	7.22768
PF3D7_0109700	59.7252	147.451	127.401	16.403	52.1924	76.9038	126.729	142.375	42.0295	16.22
PF3D7_0910300	66.2282	91.3599	127.594	29.5077	100.492	79.7173	53.1653	154.923	89.878	71.5284
PF3D7_1353100	743.896	1022.73	2008.56	85.9303	90.7256	262.235	790.162	1276.84	52.9181	48.7196
PF3D7_1252600	208.91	239.132	71.2549	53.6017	86.799	148.783	163.909	61.343	47.3858	90.3137
PF3D7_1343600	12.7636	15.1156	14.8459	16.378	15.8201	8.34139	19.4641	16.2212	47.9233	16.8702
PF3D7_1225600	131.765	228.398	209.468	49.9206	51.6074	69.2369	180.015	253.967	63.4673	14.6441
PF3D7_0517700	646.953	651.145	930.523	421.704	361.415	360.358	821.549	923.952	455.449	192.889
PF3D7_1027900	25.0981	28.838	18.401	66.0788	21.2595	54.2931	30.9978	22.0899	60.5851	74.2372
PF3D7_1013000	11.2124	20.9813	26.628	1.36666	35.3782	10.7914	23.4545	13.9915	4.86625	7.41221
PF3D7_0413200	0	0.285191	1.89282	0.31532	0.154616	0.401684	1.48382	1.12778	0.862785	0.927058
PF3D7_0816500	10.0915	7.2666	3.77816	0.970943	2.46829	24.7888	13.3137	8.02514	1.17696	2.9998
PF3D7_1339600	33.6377	25.396	19.6629	44.1005	30.7404	19.6484	26.5806	33.5061	71.9002	29.3933
PF3D7_0919600	7.64309	15.6316	12.7554	11.88	11.7946	6.40532	8.92728	25.0966	62.4701	23.7714
PF3D7_0521300	75.4782	94.0718	70.1608	19.2003	74.6168	46.3717	115.619	97.0747	64.1143	21.446
PF3D7_0930300	1939.65	641.415	59.7401	237.026	1553.7	1884.76	1732.92	155.521	268.868	2324.59
PF3D7_1025900	144.796	124.848	28.1469	35.3044	387.265	210.984	175.784	98.2576	42.5101	136.714
PF3D7_1214300	41.2438	87.1403	132.726	44.2483	53.4242	48.1647	60.9853	109.007	80.2489	37.754
PF3D7_0305300	394.638	402.386	351.291	44.2544	244.579	323.413	566.495	378.821	134.914	126.052
PF3D7_1339400	65.4073	79.1791	26.4062	95.49	222.564	235.439	63.2982	56.9359	88.9079	327.514
PF3D7_1453300	0.336365	0.279892	0.247191	0.0452694	0	0.267789	0	0.0626546	0.152862	0.109315
PF3D7_1409900	94.8588	189.352	234.189	90.7	85.9653	51.9245	146.87	217.557	119.605	38.8754
PF3D7_1124100	91.101	71.0869	52.11	47.1787	58.1731	12.9337	81.1463	50.89	48.6691	23.8948
PF3D7_0415600	3.49461	6.62828	20.469	6.79734	2.26398	2.14231	4.21898	19.7894	17.7716	3.13326
PF3D7_1247600	2.26119	3.59621	0.476519	0.214638	1.80013	3.57357	3.2652	0.92814	1.02595	2.35811
PF3D7_0930700	10.3714	21.5676	40.533	3.26014	9.0116	2.53319	21.3055	26.3798	22.1075	9.69085
PF3D7_1403700	25.7337	52.2044	26.4246	18.0553	12.2918	24.6857	54.5229	58.0326	17.9535	7.60245
PF3D7_0524100	254.802	250.318	110.047	62.1503	135.147	121.265	312.126	155.473	118.667	49.5104
PF3D7_0315700	9.04475	20.0101	10.0017	1.88334	5.50529	9.3402	15.407	14.2772	6.01601	3.00975
PF3D7_1338000	40.0483	41.7694	40.8113	42.7854	44.7	24.5718	60.409	33.0028	72.2173	37.0567
PF3D7_1009900	22.5559	34.8035	35.1293	13.53	22.5458	19.8655	36.4448	45.3728	43.4734	18.5739
PF3D7_0303400	18.5757	36.3334	14.7105	12.0229	42.9215	23.6037	34.886	21.6875	24.4336	26.6334
PF3D7_1110800	12.4091	12.2661	7.99942	7.9252	25.9471	38.0211	18.6971	11.6414	9.17358	9.77602
PF3D7_1357900	69.9119	104.863	414.528	131.623	36.1798	45.2206	91.4788	334.718	131.394	28.0858
PF3D7_1422700	53.2592	50.3416	61.9228	42.281	37.4218	22.9833	64.9509	90.0278	50.3485	19.6088
PF3D7_0621600	1.49509	0.274593	1.16911	6.78877	3.23036	4.01518	0.504708	1.56637	21.1547	3.42712
PF3D7_1432100	17.9028	61.3888	84.0438	25.88	46.3227	47.9909	63.3449	83.9166	36.2341	22.6101
PF3D7_1466700	64.3232	171.59	160.853	64.9988	43.5731	103.826	77.5671	162.222	91.2162	66.8196
PF3D7_0929400	1042.46	447.702	71.9314	104.575	1568.44	960.394	824.567	185.781	257.696	786.615
PF3D7_0223400	7.23232	2.83601	40.605	11.6247	6.27849	2.16228	4.73412	11.6725	2.29293	3.46121
PF3D7_0418200	367.528	431.935	592.406	314.395	210.069	270.365	367.33	572.698	336.027	170.84
PF3D7_1310500	18.3701	68.3447	47.8098	18.8429	63.5451	46.8025	40.3399	37.7059	32.0627	45.0867
PF3D7_0210600	487.326	146.955	18.3474	19.7397	662.744	1236.72	275.991	67.1058	33.538	992.632
PF3D7_0901900	4.65309	8.18191	9.58224	1.15202	3.04251	2.10073	7.47872	5.69273	13.251	3.23833
PF3D7_1021800	366.64	329.123	51.7338	99.0981	648.379	349.587	377.436	124.126	68.892	166.474
PF3D7_1215500	1.75664	4.62279	2.0507	2.54523	13.6499	7.13634	9.38181	4.2138	11.7168	22.505
PF3D7_1001300	1.6258	2.26563	5.51598	6.48598	16.1789	2.9041	3.02775	10.6789	125.276	38.8402
PF3D7_1244500	12.2218	5.5646	2.55373	0.181078	2.45722	3.94449	17.4805	8.61665	1.4217	0.218631
PF3D7_1419000	35.8991	41.1423	13.841	37.6519	70.1387	28.5961	63.8903	35.6567	31.6752	13.2798
PF3D7_API01900	0	0	0	0	0	0	0	0	0	0
PF3D7_1429500	21.9016	23.3968	28.832	2.13311	3.2082	6.56999	22.5221	15.1749	4.70968	1.49778
PF3D7_0425300	0.168183	0	0.0823969	0	0	0	0.0958747	0.100531	0	0
PF3D7_1348300	39.8975	43.1102	78.6136	14.0349	19.3044	12.8614	46.4674	59.7738	23.9682	11.6969
PF3D7_API04900	0.0747544	0.0968299	0.247191	0	0.0773081	0.267789	0.413801	0.0626546	0.152862	0.0951202
PF3D7_0932800	77.2913	96.5339	170.949	51.2537	35.4233	20.2963	92.2881	65.827	53.8781	26.605
PF3D7_0615100	8.98902	20.9442	10.0478	1.63514	1.7118	6.73466	16.9162	16.1799	2.9907	0.736817
PF3D7_0604700	62.3437	61.9611	21.3224	259.567	105.375	115.037	84.8113	69.9741	237.859	245.134
PF3D7_1209400	252.399	50.0969	18.8245	24.1243	54.1095	84.0643	96.8732	39.0167	20.5513	60.3309
PF3D7_0308300	150.029	48.4584	5.98444	4.32088	209.344	362.414	90.9618	25.263	7.40496	204.562
PF3D7_1039800	0.168183	0.48415	0.360703	0.0788299	0.0773081	0.432455	0.348229	0.375928	0.0628342	0
PF3D7_1131400	8.78332	23.6719	8.69836	10.8458	14.3734	7.11638	23.2931	23.9501	18.2036	5.22591
PF3D7_1107700	133.99	133.577	184.196	80.7854	80.6306	75.6397	187.726	146.032	65.5177	31.3212
PF3D7_0809700	25.3224	27.9854	13.7257	10.2636	24.5778	93.1949	44.5574	29.3076	13.1181	18.1422
PF3D7_0824800	72.1886	72.0884	55.8594	16.6817	95.8477	29.7812	82.0732	79.5773	90.4521	46.965
PF3D7_1209700	18.7816	45.7177	31.3512	38.0496	45.0583	42.9752	29.5259	42.6351	73.073	34.3283
PF3D7_0723800	59.8763	46.453	14.9386	32.45	121.068	93.6215	74.3178	33.0765	21.4495	50.2486
PF3D7_1021900	52.9241	77.9093	57.2043	52.4681	187.671	91.2148	98.1459	122.855	89.4962	56.051
PF3D7_1460500	44.2531	51.5151	38.2074	26.5573	190.083	85.4082	102.03	102.097	47.8495	57.3046
PF3D7_1253400	4.80278	1.87301	1.43186	6.4196	11.4745	3.93368	3.86579	2.2977	18.0211	9.40828
PF3D7_0611400	44.2891	30.5468	54.4581	4.42857	37.2007	10.7083	58.2178	47.2312	19.8364	8.38331
PF3D7_1451600	3.40129	4.70373	3.74935	0.226347	3.33521	6.92094	7.1762	6.02762	1.14132	2.42908
PF3D7_1436000	126.068	189.288	1131.99	110.857	113.187	66.7236	148.267	714.371	161.71	51.8657
PF3D7_0530400	2.50412	3.78987	5.06597	2.46013	4.03099	3.60435	3.2349	4.21522	5.19072	4.94904
PF3D7_0730500	61.5384	103.273	21.8197	42.1694	204.888	121.68	148.071	58.329	51.0658	50.5453
PF3D7_0923600	4.22342	10.7298	4.70469	5.63212	10.6516	6.86855	7.11013	9.19539	19.8504	7.47045
PF3D7_0403800	130.066	59.5842	22.0588	13.4878	63.298	83.4871	72.8693	12.6205	16.62	66.0409
PF3D7_0306700	56.2495	147.995	104.664	131.396	53.3687	90.4995	62.1204	87.6654	131.683	73.3998
PF3D7_1449200	920.716	628.803	22.9674	1393.53	4921.83	5360.23	577.923	125.381	729.468	13331.7
PF3D7_1206200	534.123	470.124	514.881	358.269	175.072	103.978	538.543	443.791	264.374	77.4515
PF3D7_0508000	262.961	157.424	18.6586	215.474	1187.9	722.795	205.03	60.3289	268.649	844.406
PF3D7_1450100	132.963	370.183	335.32	26.3379	55.3848	67.3915	181.667	209.401	67.581	36.8565
PF3D7_0401800	216.785	47.0782	1022.36	168.089	189.209	140.637	275.197	308.426	36.4632	103.626
PF3D7_1467300	24.3133	27.8716	15.365	60.1263	151.006	67.9362	42.0855	32.1678	112.954	57.3287
PF3D7_0937800	543.003	222.67	126.84	305.044	575.011	538.659	502.027	202.424	320.444	629.631
PF3D7_0218700	139.614	225.101	200.912	37.741	142.496	121.443	228.387	229.369	87.9208	42.4915
PF3D7_0530750	6.16697	19.2803	12.3549	16.9713	30.4141	21.2261	17.243	14.8878	19.9246	22.9238
PF3D7_1313500	13.3616	19.1709	2.83204	1.71554	33.9761	21.8814	21.2703	7.04603	3.09288	20.0773
PF3D7_1359600	140.272	78.5307	81.0164	326.314	353.179	197.886	172.207	142.855	228.037	182.752
PF3D7_0706400	632.296	1239.77	1172.06	2142.09	837.058	989.969	665.408	1700.07	2386.79	1638.83
PF3D7_0830100	9.0074	12.2873	8.67876	8.35918	30.6792	10.196	14.4527	18.1193	24.7974	10.2417
PF3D7_0801100	9.26937	29.3419	13.3224	44.4301	25.9698	32.667	21.3979	36.0308	89.4857	38.5972
PF3D7_1349000	5.15788	11.055	2.81187	0.632205	5.53841	7.08561	9.17417	6.29275	1.32137	3.08073
PF3D7_1334200	88.2221	188.788	385.654	26.9373	120.237	63.6856	225.714	314.3	129.103	31.462
PF3D7_0811000	74.9202	39.0168	8.33592	79.6898	242.195	103.363	74.281	32.331	85.0016	172.839
PF3D7_0804700	34.4412	61.9463	39.9234	3.74326	24.6108	20.1857	82.8984	69.0798	10.3223	3.36184
PF3D7_1133300	31.2272	35.8416	2.74503	7.2267	83.1923	45.5882	41.3791	10.6783	17.163	36.1652
PF3D7_0904700	14.0161	22.9001	5.3656	54.8586	148.09	90.8871	26.8012	18.622	63.2107	91.4668
PF3D7_0529400	291.123	131.489	70.3037	144.402	495.995	208.824	285.925	121.022	122.731	157.116
PF3D7_0312000	24.3321	18.5972	7.3437	181.135	25.2408	43.7553	19.4705	25.0743	124.629	80.3052
PF3D7_1418900	131.991	134.541	198.301	42.0237	114.214	121.484	237.066	241.344	98.9252	36.2519
PF3D7_1148900	377.806	596.268	410.043	11.9354	17.5819	136.384	336.407	411.038	9.51865	8.62039
PF3D7_1028300	47.7837	137.188	141.354	21.1181	70.751	67.3915	135.56	143.833	91.1754	27.8701
PF3D7_1240700	0.299018	0.764042	0.489772	0	0.154616	0.803368	0.822635	0.0626546	0.125668	0.0951202
PF3D7_1310000	5.19505	11.6442	5.26649	4.75247	8.17228	4.6755	7.74151	11.8212	62.6182	31.063
PF3D7_0300200	22.9493	5.778	228.227	35.7968	22.4025	6.77624	16.4482	38.0427	4.95257	5.34371
PF3D7_1341500	69.4068	27.2449	6	11.6787	209.412	232.86	66.9985	21.5622	10.8796	184.494
PF3D7_1243900	55.2788	72.7653	17.788	12.47	124.281	59.3037	68.0691	46.0932	14.6851	43.7066
PF3D7_1323700	565.387	224.731	24.9138	175.194	901.189	407.987	369.214	81.3019	300.23	863.794
PF3D7_1327300	1611.27	651.892	438.062	42.3349	1269.18	1685.69	1956.34	965.021	43.6061	178.412
PF3D7_1476200	36.1807	24.4966	822.776	52.0591	64.9592	48.3526	40.0483	816.562	60.9652	14.4894
PF3D7_0730600	0.672789	0	0.164794	0.801574	0.541157	0.597121	0.378531	0.125309	0.494227	1.4069
PF3D7_1229000	51.5769	53.4079	71.2636	9.22317	27.2834	19.4114	75.1837	57.7817	28.1594	12.0547
PF3D7_0826500	180.091	167.966	169.143	73.0982	99.5987	59.0085	169.238	124.666	83.2369	57.4592
PF3D7_0830000	0.373772	0	0.164794	8.36156	0.877995	4.91086	0.0958747	1.56778	4.23605	2.30133
PF3D7_0723500	7.08258	25.8488	21.2261	0.88197	2.86585	8.92936	14.2257	20.3894	5.06608	1.69227
PF3D7_1024700	23.5467	15.118	9.25842	50.5162	40.2765	25.0333	24.1679	22.0648	65.7468	30.62
PF3D7_1225300	76.1512	150.176	120.592	28.6282	75.8149	91.8044	123.255	112.231	81.9571	44.4294
PF3D7_0532500	3.8685	6.21976	31.8219	22.8228	47.6256	9.45247	2.23045	32.2194	25.5259	19.873
PF3D7_0210300	43.0568	58.9551	43.1979	144.105	53.6233	51.1303	47.6045	58.7029	174.975	88.7351
PF3D7_1201700	2.65363	7.5359	3.41976	1.81622	14.0033	12.7907	6.52991	7.06939	6.1116	3.98934
PF3D7_1142900	12.6699	14.142	1.32469	1.5813	26.2949	9.7818	15.6743	3.40213	2.62585	15.5045
PF3D7_1111300	3.19547	13.4734	10.446	0.766447	1.77803	0.535579	3.5424	5.43753	5.02096	0.979592
PF3D7_0627200	10.8951	18.865	5.11437	47.6039	53.2471	51.6135	15.6435	11.8018	48.0296	54.4369
PF3D7_0729700	7.9794	8.2296	2.73408	0.959234	21.2534	6.5808	13.3276	4.79504	3.33763	13.7853
PF3D7_1023700	2.9153	3.98883	2.89427	0	0.784101	3.14112	5.2433	6.00284	0.584255	0.803547
PF3D7_1213200	7.45641	13.6058	28.4944	9.26456	14.1194	10.359	8.81103	21.1111	30.6519	12.6154
PF3D7_1012500	105.698	133.932	126.675	114.308	73.8996	81.8845	123.756	128.329	140.007	54.5929
PF3D7_1402700	143.072	166.052	189.47	58.1026	40.7627	34.1091	134.089	124.769	63.6663	30.0889
PF3D7_0421900	2.41076	7.13653	6.10256	0.407425	4.21315	23.736	9.30034	11.1359	2.14192	2.83371
PF3D7_1235400	8.8394	11.083	12.3699	5.00066	15.3563	9.11399	14.9371	16.6797	7.78093	4.38827
PF3D7_0104000	7.51267	3.91849	1.06655	15.5313	15.3674	33.5086	12.1274	4.46867	16.0637	35.8203
PF3D7_0731100	1579.41	1138.13	1659.09	54.3499	181.131	220.347	1644.88	1000.88	58.8348	41.8354
PF3D7_1141100	4.80272	6.63263	4.68856	0.293468	0.839313	3.43968	4.4157	3.98053	3.19506	1.67807
PF3D7_1219900	89.7774	111.913	114.185	293.06	191.4	222.495	76.9953	162.176	252.554	319.256
PF3D7_1470800	22.6308	18.985	12.3209	19.4711	58.6754	40.4312	29.3555	25.9491	34.3808	30.0251
PF3D7_1428900	51.2988	44.7476	11.4284	90.6289	74.805	24.3639	42.7939	32.9586	64.8782	34.0201
malmito_rna_10	42.7595	5.88158	3.03025	236.091	661.023	398.144	10.81	30.6821	84.712	302.359
PF3D7_0816700	11.9416	25.2731	28.7623	19.077	38.454	24.2225	23.5007	22.903	35.7265	25.1542
PF3D7_0909600	38.2911	26.8143	8.12676	44.5773	78.6038	24.5793	40.1953	21.8697	42.3731	55.4773
PF3D7_0632800	184.636	237.14	108.728	55.235	89.8639	78.1979	112.115	31.0822	51.3753	136.899
PF3D7_1307400	3.86844	5.64169	2.41371	0.553375	5.92501	5.13873	5.24827	6.89026	1.79026	2.71444
PF3D7_1213700	81.5355	159.213	137.298	230.715	97.7979	237.598	96.4822	194.927	288.391	222.866
PF3D7_1020500	14.1091	13.3953	7.54941	3.41467	4.6273	1.99761	8.80607	13.3037	6.18391	1.82572
PF3D7_1438500	34.7774	44.3713	66.3347	4.99753	7.52087	4.66469	43.5142	35.1965	15.08	4.81133
PF3D7_1205600	226.332	216.923	174.978	319.675	239.291	219.857	245.915	344.744	656.206	206.96
PF3D7_1428500	24.8915	28.5293	8.72774	24.2416	17.4933	28.6377	35.6669	25.1178	47.9056	45.2983
PF3D7_1133600	6.54074	18.3269	10.7594	2.23222	4.30154	10.2775	17.3702	22.1164	12.3573	4.40816
PF3D7_0422300	208.935	238.306	325.624	39.6494	38.5269	61.6307	883.524	183.649	168.465	81.6104
PF3D7_1122700	7.99819	16.6061	3.52002	6.9785	85.356	18.2987	14.9068	4.46725	15.5468	42.2814
PF3D7_0320500	50.1757	68.0836	147.395	21.2898	230.348	118.533	73.1152	132.914	47.2072	98.0525
PF3D7_1208100	65.2558	81.4718	83.5413	13.0195	50.3593	60.4073	66.2678	61.0389	43.6112	44.506
PF3D7_0523300	161.99	100.079	26.5681	386.066	193.555	199.646	109.829	98.5357	285.136	374.811
PF3D7_1329200	4.59725	5.10165	4.0968	5.04124	9.21052	5.86975	7.46382	6.83471	7.11613	4.87806
PF3D7_1245900	13.0996	30.1787	37.0389	4.18738	7.85754	5.50964	18.4288	29.7794	25.2482	10.5043
PF3D7_0506800	69.929	151.499	149.409	36.4836	39.603	46.3916	108.532	110.256	24.8904	15.0246
PF3D7_0527100	889.355	740.839	489.172	2782.04	1285.48	1095.19	704.529	810.199	2015.91	3029.57
PF3D7_1008700	711.572	553.869	348.428	624.885	516.56	236.086	994.603	431.427	916.5	491.341
PF3D7_1472400	26.7978	32.5181	29.8046	12.3514	21.9936	19.4314	39.9574	23.6209	20.7169	13.436
PF3D7_0524700	50.6825	75.1372	96.4943	218.321	76.5832	93.6049	57.8	178.892	178.51	128.385
PF3D7_0911000	21.6775	60.065	17.9015	6.52267	24.8704	32.7485	45.0542	30.7951	21.3138	17.174
PF3D7_1234500	32.4596	71.7579	52.8044	7.1416	20.5411	13.3354	42.0046	40.8141	40.5775	13.1521
PF3D7_1245600	4.50376	4.25282	4.78882	0.721178	3.81559	6.68392	8.29639	13.48	2.56487	1.32173
PF3D7_0510300	32.7604	39.2162	26.7174	5.26057	10.8561	85.3599	58.1989	83.6081	11.3044	10.0131
PF3D7_1008800	553.698	651.306	757.231	138.698	118.595	288.366	705.595	709.998	151.023	62.7957
PF3D7_1408900	39.0572	76.0757	84.3572	24.1387	27.2945	47.9293	44.9573	93.6498	41.4106	24.2598
PF3D7_1335500	1.38287	2.61056	1.77009	0.248199	1.54611	3.20266	3.41125	2.96354	0.305724	0.627502
PF3D7_1421100	84.112	55.1508	21.6658	13.349	33.9927	63.9036	107.212	22.0722	17.3484	18.5
PF3D7_0809200	16.3699	25.7279	42.6932	1.27612	6.79738	4.06757	19.4382	25.1565	10.251	4.80709
PF3D7_1209500	50.5317	28.549	6.6707	34.5333	117.555	80.1015	45.1411	23.1522	50.2558	120.318
PF3D7_0800900	26.5357	95.6108	16.1579	0.214638	2.56213	8.76304	39.3191	4.02867	0.180056	0.613307
PF3D7_1130500	43.0942	27.7835	14.764	45.4275	136.456	63.3913	49.5608	26.9632	67.7686	66.6049
PF3D7_1241100	127.657	222.149	179.491	93.4958	189.985	203.459	205.89	228.052	114.392	134.469
PF3D7_1213600	57.8591	74.7648	38.2702	491.12	275.387	391.028	59.9977	128.721	414.039	433.672
PF3D7_1439800	113.398	172.641	218.05	100.075	170.41	70.511	177.187	290.705	131.541	60.3241
PF3D7_0916700	794.195	1098.08	833.675	234.064	481.798	771.319	1220.92	729.368	169.485	227.656
PF3D7_1016300	1474.34	853.951	479.508	4415.98	851.685	225.047	1091.79	803.188	1732.18	403.54
PF3D7_0628800	8.70856	8.37942	9.91299	4.9281	9.48107	3.5428	8.95708	11.9664	25.5395	5.46298
PF3D7_1115200	230.702	175.887	295.171	136.611	239.177	132.429	257.848	200.466	127.845	162.759
PF3D7_1460700	1163.59	1871.51	1913.99	3884.68	1275.67	1898.77	1150.92	2664.47	4229.98	2927.93
PF3D7_0825100	0.392446	0.936507	0.770383	0.214638	0.524571	0.669473	1.36758	1.39292	0.818698	1.32173
PF3D7_0407300	41.8593	59.6633	60.4206	20.6051	18.9456	21.7799	39.6683	56.0148	52.2191	13.7285
PF3D7_1451400	19.5657	15.5453	28.2426	4.5464	9.56389	3.33656	21.1292	22.2383	8.80976	4.51178
PF3D7_1329500	577.591	641.471	531.732	30.6329	44.369	55.647	635.524	287.522	36.6494	13.3068
PF3D7_0901100	0.0747544	0	0.659175	0.0788299	0	0	0	0.590089	0	0
PF3D7_1423500	51.4659	35.0212	55.6791	12.4318	92.5301	35.7923	55.0261	53.8649	12.1268	26.7342
PF3D7_1317700	14.2022	52.7989	46.4701	3.1743	7.87964	7.795	22.5311	32.1847	18.9969	8.5835
PF3D7_API05300	0	0	0	0	0	0	0	0	0	0
PF3D7_1327700	18.8369	65.9129	62.1665	11.7481	32.8935	21.9138	42.1908	48.1526	47.6849	10.2147
PF3D7_0708400	5645.59	5231.4	6625.43	5147.35	2587.55	1944.59	6482.1	7471.4	4514.79	1180.81
PF3D7_1308800	55.5788	47.6342	16.9248	49.116	57.3065	38.0685	67.0119	34.8995	112.254	55.1804
PF3D7_1365500	35.5449	50.4576	87.1005	23.4822	43.9596	35.1262	59.7076	99.0052	57.1694	14.3332
PF3D7_1427200	17.5289	27.7358	5.54192	8.62378	80.641	64.9672	23.1624	13.0577	30.9548	52.0546
PF3D7_1350100	425.779	547.75	723.726	335.201	80.9578	66.7802	335.147	350.91	369.065	48.461
PF3D7_1325000	130.628	123.493	130.103	578.435	134.84	195.176	87.243	188.904	679.057	501.07
PF3D7_0704800	15.4359	10.8734	3.6537	4.53313	24.6939	15.2499	22.5425	8.61665	6.16043	13.4487
PF3D7_0222300	5.23245	12.257	8.89484	0.597079	0.574273	1.63751	4.35013	7.50513	0.24289	0.0951202
PF3D7_1240300	173.46	220.969	114.008	83.9844	89.8369	73.618	244.442	118.208	104.827	105.562
PF3D7_1451900	175.718	191.797	228.639	66.1035	65.9479	49.808	178.333	157.826	78.3093	44.1142
PF3D7_1411100	67.4059	84.9556	45.4364	14.91	89.4318	132.638	176.389	35.2687	31.5355	59.4127
PF3D7_1126300	39.899	55.6432	60.8695	42.3742	102.227	76.1312	74.5234	47.0117	35.5926	78.2633
PF3D7_1004700	14.4833	29.3154	10.6367	55.4469	44.6497	43.3428	17.1079	18.2258	80.0431	65.4423
PF3D7_0932000	354.607	144.277	27.1691	103.164	450.238	880.803	284.312	122.689	106.275	939.346
PF3D7_0826200	2.74706	5.98516	3.35753	1.07476	11.4743	5.18031	11.9297	6.61629	3.06754	4.63104
PF3D7_1027200	58.6421	77.2136	117.668	47.1216	13.1036	14.5005	84.7478	75.8213	61.6513	9.5176
PF3D7_1407500	36.796	105.019	69.3223	50.8016	50.8011	85.3733	56.1558	95.3967	70.7453	70.6726
PF3D7_0622700	2.56015	8.92331	17.9671	2.19866	5.11319	3.21347	8.3565	12.7678	5.17382	3.42857
PF3D7_0516500	45.5431	46.7762	20.7185	8.29981	14.6	86.4012	89.9315	33.5385	14.6206	17.5303
PF3D7_0815400	63.3163	75.4995	29.2463	307.537	335.314	258.872	49.984	84.1324	303.391	249.34
PF3D7_1304000	123.529	37.7537	17.1956	177.87	234.587	116.063	117.952	35.6832	104.565	129.645
PF3D7_0726400	52.4177	63.3462	55.592	22.1974	33.6503	19.6684	47.4461	39.6319	26.7424	25.3387
PF3D7_1335400	941.334	1410.73	64.2316	25.1235	2062.86	1671.45	1311.79	110.662	34.9337	264.154
PF3D7_0308500	277.443	159.445	159.993	1168.39	181.373	271.603	195.104	460.102	912.694	592.569
PF3D7_0204500	45.3173	36.0747	34.8505	27.3401	20.7734	10.8638	35.0628	25.4018	33.5512	9.86969
PF3D7_1436900	8.33461	17.9179	17.497	3.94701	19.5638	21.1828	22.9151	30.1635	29.1532	13.5099
PF3D7_0411200	9.26925	13.7653	14.8608	13.2911	11.5794	7.83658	22.4064	32.9923	12.6575	4.16539
PF3D7_1445700	315.504	522.927	544.55	148.86	236.485	202.558	441.177	502.993	329.142	96.4753
PF3D7_0422900	14.502	13.2792	8.60098	6.51096	41.7726	102.368	19.7413	20.4708	9.41462	21.0001
PF3D7_1364100	64.5852	79.5563	17.5217	49.7086	432.509	153.143	129.917	41.4733	129.255	104.126
PF3D7_1225500	47.7084	81.9271	87.2279	4.82816	21.0492	20.1225	85.5332	85.5706	27.9622	7.4662
PF3D7_0403000	0	0	0	0.0905388	0.0773081	0.597121	0	0.0626546	0.0900279	0.218631
PF3D7_0920600	27.6022	26.5806	5.724	10.6445	82.7558	75.9449	46.1833	27.1689	34.2053	29.8704
PF3D7_0715600	80.5645	41.0685	29.1737	175.335	79.0516	39.8308	62.6633	55.2797	137.626	45.2214
PF3D7_0505800	737.341	492.414	654.097	4387.39	1056.46	1159.1	558.498	1134.42	1960.68	1673.32
PF3D7_1310200	99.045	82.0218	4.36589	93.4835	447.099	555.825	80.878	18.3119	70.0068	1231.55
PF3D7_1226400	68.3966	49.1671	80.2829	52.2825	68.7478	83.6718	63.7944	78.4361	80.3812	59.1869
PF3D7_1221700	9.26919	8.35438	15.5321	11.5131	10.4639	4.57238	8.96751	15.1119	15.6999	5.44878
PF3D7_0812500	353.939	224.586	205.677	136.297	187.611	92.4889	332.373	201.172	126.328	62.7576
PF3D7_1335200	4.41033	4.90414	0.146932	0.181078	9.85091	10.0604	14.5784	2.96212	1.02595	15.1808
PF3D7_1140900	19.8465	29.7071	12.3549	20.8104	44.07	30.6369	29.1578	27.6744	21.7814	19.2383
PF3D7_0414200	14.8941	39.2557	4.13886	85.7073	145.268	81.1469	25.908	14.3051	126.393	157.234
PF3D7_1327900	0.168183	0.925909	0.623451	0.0452694	0.287136	0.937263	0.731728	1.04177	0.360112	0.437262
PF3D7_0524400	314.584	413.566	601.37	91.485	44.0487	60.6352	212.765	221.783	124.423	39.8832
mal_mito_2	71.6331	48.6829	23.5523	3449.02	1742.42	1290.88	156.09	124.617	1013.71	3134.02
PF3D7_0612400	11.1755	18.1304	4.57332	15.4149	52.4962	37.5271	16.9713	13.9816	17.2021	32.9937
PF3D7_0915900	20.5562	77.6837	65.8024	26.1695	159.177	60.7059	51.5568	76.1777	125.095	60.3983
PF3D7_1351100	93.2889	212.378	113.649	201.858	132.033	169.962	124.116	115.412	280.654	164.653
PF3D7_1337200	42.215	25.8325	47.8018	43.6524	19.8845	7.89813	28.2855	28.9622	32.4989	8.81912
PF3D7_1351200	26.6297	22.665	19.4906	30.6322	33.3688	13.5508	25.0253	18.8011	33.0903	11.535
PF3D7_0316100	28.9099	26.36	8.43388	23.9808	53.2693	69.6935	42.248	18.8333	34.1641	44.3085
PF3D7_1116100	216.89	145.939	20.6332	57.0662	448.447	319.608	242.01	66.7796	82.8476	153.361
PF3D7_1231600	93.4019	114.959	125.529	85.7204	107.781	74.517	141.622	235.426	78.1492	36.1099
PF3D7_0514500	10.8953	14.59	14.5007	2.40629	4.21872	37.2518	21.7159	26.6761	4.6178	4.71621
PF3D7_1328200	13.1	13.7586	2.12619	13.2653	30.6739	24.4653	21.5584	7.10726	15.2741	19.5449
PF3D7_1327100	6.54086	13.403	10.0674	2.86211	6.20101	38.2398	19.6359	12.3306	7.17133	6.4894
PF3D7_1037100	36.6282	26.6269	83.4658	76.4466	50.8841	33.5901	51.1226	98.4573	94.1045	39.9431
PF3D7_1018500	134.104	93.0831	172	239.353	43.1655	38.1808	103.751	111.19	176.352	41.1327
PF3D7_1422000	13.904	26.5916	9.43359	52.1675	59.5532	79.4694	16.9505	25.234	56.9059	50.1919
PF3D7_1468700	3030.32	4113.08	5155.45	2261.96	868.419	818.263	3093.74	3690.41	2487.6	500.071
PF3D7_1128500	21.5464	47.152	66.8303	6.59285	5.94705	4.61396	30.5503	31.2149	13.51	3.45696
PF3D7_1224700	37.1875	27.5716	8.7675	3.60358	48.6527	19.4297	47.3586	13.6259	17.7975	19.0481
PF3D7_1119900	44.3446	72.865	65.781	2.83087	6.54347	6.19908	39.0687	34.0061	10.4406	6.44682
PF3D7_1303700	22.9674	22.0629	4.78882	8.89458	78.272	28.4514	34.7548	15.759	10.6666	22.664
PF3D7_0608200	7.99842	18.1886	13.622	54.7329	29.8455	33.5286	12.5049	31.8552	89.6243	78.5747
PF3D7_0726700	35.0402	45.3786	28.0369	101.884	216.766	175.657	45.4993	55.5749	88.8846	173.422
PF3D7_1144900	145.449	100.943	74.5537	254.192	390.969	210.331	101.157	79.6212	221.042	535.832
PF3D7_1404400	27.9572	17.3533	5.43071	22.4986	14.0423	7.74427	18.7587	15.8319	27.6384	10.9912
PF3D7_0620300	12.9128	10.595	4.88792	0.451128	5.6544	8.26904	9.84579	6.67184	3.85245	9.9847
PF3D7_1036500	556.847	57.0349	6.50763	17.0266	352.275	578.319	261.238	28.4248	18.0134	411.561
PF3D7_1441400	101.588	86.3759	191.718	219.665	122.299	82.5208	119.943	112.154	138.876	81.2006
PF3D7_1105600	357.422	382.526	700.921	24.8668	200.742	585.363	468.947	430.827	58.7248	142.151
PF3D7_0810700	5.00837	24.9373	76.764	17.3608	34.5113	20.1225	16.9604	58.2024	34.1865	22.2893
PF3D7_1321800	121.189	327.575	249.403	38.0432	74.4851	80.4117	137.644	142.86	81.503	40.2738
PF3D7_1015700	2.11168	3.90644	3.15528	3.18601	7.69742	2.47165	5.24827	5.89947	12.8338	4.85962
PF3D7_0632500	21.1735	13.7292	12.8551	10.4548	14.2962	38.0394	37.9465	24.3261	23.0006	31.9345
PF3D7_1136800	18.6499	39.6565	57.0769	5.4682	47.2943	14.0972	44.1843	34.8425	22.9668	13.2273
PF3D7_1420400	245.254	215.01	370.168	72.3811	51.4533	36.9791	253.048	192.712	95.8042	31.9516
PF3D7_1407600	24.9292	39.0447	36.9674	20.8183	35.6931	34.88	46.1853	58.6863	60.1296	39.5159
PF3D7_0703100	5.86778	16.2838	18.0179	2.07926	6.94092	5.59115	12.0658	11.3271	20.3716	6.86139
PF3D7_0631300	0	0	0.0823969	0	0	0	0.0958747	0.100531	0.0900279	0
PF3D7_1431300	130.176	142.964	135.549	29.9664	29.6747	41.43	133.803	109.737	30.9222	20.1696
PF3D7_1349600	43.5241	50.5381	29.9222	94.3768	272.05	142.117	66.6786	58.7993	121.736	149.471
PF3D7_1361800	1376.14	368.857	52.3814	90.7919	748.243	1130.65	803.712	156.861	159.529	772.984
PF3D7_0906400	4.01777	7.7522	5.93316	0.169369	2.59525	4.64473	15.3911	13.4422	1.27728	1.18403
PF3D7_0510200	139.691	95.4832	109.13	80.5528	59.2174	30.8815	109.473	61.3986	82.856	37.4798
PF3D7_1035100	105.942	52.2604	3.59781	35.4675	340.116	159.086	72.9989	14.6676	41.0876	220.116
PF3D7_0421700	3.98036	4.24223	1.14434	0.0452694	1.59581	4.07838	6.27309	5.86017	1.68334	0.912862
PF3D7_0829700	2.39202	2.25503	2.17343	6.98469	6.32808	6.41613	4.43607	7.02441	20.0361	16.7965
PF3D7_1321500	48.9062	64.6955	15.4163	27.7906	141.836	109.356	56.1468	28.0691	48.7136	130.369
PF3D7_0216000	38.9273	68.2114	38.9461	12.1539	49.9509	53.893	95.4669	70.786	12.9801	10.0557
PF3D7_0309700	66.9766	68.5737	25.0014	38.5019	48.377	48.2753	78.3495	62.7077	29.7432	25.8838
PF3D7_1464500	40.739	30.8546	23.7787	16.5099	139.52	52.0842	63.483	33.434	43.7165	48.9965
PF3D7_0907900	117.94	84.6387	68.1567	747.338	377.205	315.083	87.0348	190.476	942.496	686.136
PF3D7_1355600	19.8094	43.497	40.1331	10.8872	32.971	69.6726	62.4437	99.5268	23.8389	13.842
PF3D7_1102200	2.72851	1.40476	0.703544	0.135808	2.16457	10.7606	2.48281	2.22195	0.0900279	3.49385
PF3D7_1237200	130.046	119.704	114.406	44.7341	46.5554	51.8564	154.504	125.654	36.9119	21.409
PF3D7_0415000	32.4976	67.8259	59.8674	27.3822	32.6397	31.6249	52.209	36.2637	28.9641	25.8639
PF3D7_0106600	2.9153	3.96233	0.654566	0.248199	19.8454	30.9463	13.9629	4.41912	1.02595	3.89422
PF3D7_0806100	18.3512	39.0342	48.5284	22.849	90.9443	31.8728	37.8417	89.4606	65.9109	28.3372
PF3D7_1246200	11015.4	4135.86	496.175	2531.4	7742.35	6229.01	5404.38	1425.43	2601.31	3610.24
PF3D7_0716700	8.316	7.87407	9.87957	3.55204	4.63287	5.23104	12.1264	11.5306	7.41052	3.47116
PF3D7_1109100	1.64454	7.15003	3.1236	0.0905388	0.966324	2.30698	7.1608	3.59151	1.92623	0.28536
PF3D7_0405500	42.7576	103.185	113.269	71.6371	54.7271	76.2668	46.8047	105.652	112.781	57.1542
mal_rna_11	0.299018	0	0	6.64133	0.568763	0.298561	0.126177	0.250618	1.47423	5.90303
PF3D7_0832800	0.149509	0	0.674733	0	0	0.133895	0.757062	0.35115	0.180056	0.109315
PF3D7_1422600	26.4251	15.382	8.26448	37.6123	86.4396	49.0895	43.2892	24.8418	30.4676	53.4897
PF3D7_0914700	118.553	143.355	117.174	71.5805	46.6713	71.148	126.076	73.2995	80.704	40.0012
PF3D7_1312900	340.492	278.237	370.248	194.786	736.914	409.394	424.648	468.247	205.535	230.126
PF3D7_1224900	102.317	136.029	80.9818	190.377	213.421	270.917	107.731	175.805	213.492	332.538
PF3D7_1220300	16.4268	11.4173	3.96082	10.6288	54.4401	19.4006	20.3021	9.41948	10.8466	17.6581
PF3D7_0314900	28.1063	27.1057	5.19216	28.6523	190.062	73.3394	36.0514	15.0481	65.4285	105.512
PF3D7_1314000	7.86735	7.87553	6.39066	2.82072	6.53234	2.66708	9.07829	5.9869	10.8213	5.33947
PF3D7_0205400	42.2522	54.2041	74.9668	22.1763	11.8665	12.9537	41.5848	55.6038	42.2311	17.5346
PF3D7_1010900	25.4153	48.4897	50.8585	30.8376	51.999	52.2954	44.5743	69.3933	57.3849	33.918
PF3D7_1457200	379.521	362.279	319.031	3723.83	1709.65	1420.15	306.325	374.442	2240.78	3287.38
PF3D7_0422500	117.038	105.167	140.69	41.4093	35.1029	27.4526	120.382	77.4397	49.2447	19.3561
PF3D7_1120800	4.54123	9.35011	5.26822	38.9707	28.3546	26.2243	6.68639	10.0039	46.8615	24.193
PF3D7_1336700	237.467	132.093	187.42	223.008	95.9445	125.975	157.733	106.89	136.868	68.1081
PF3D7_0937400	1.7567	0.860872	0.296168	0.0452694	0.386541	1.10193	4.19911	1.26761	0.188503	0.503991
PF3D7_0826700	4023.19	4216.55	4801.94	7334.81	1930.17	1865.97	3179.81	7620.02	5286.43	3466.08
PF3D7_1219400	1.34552	0.677809	3.26246	0	0	0	2.74559	0.301594	0.125668	0.423066
PF3D7_1249400	21.454	38.2739	13.0205	29.9621	202.486	167.75	39.0687	35.4195	44.9963	94.9249
PF3D7_0528100	187.812	170.691	243.18	54.1385	111.791	77.2606	200.31	132.49	92.5873	69.0026
PF3D7_1411800	22.3872	39.1676	26.2218	4.07499	20.0221	14.6852	40.9797	43.7802	27.0366	6.94232
PF3D7_1023100	2.39202	5.72262	3.73379	1.27769	3.46222	5.01564	6.35356	8.33984	2.95032	3.8133
PF3D7_0906600	245.742	345.345	630.194	55.9359	74.6225	129.89	564.856	442.514	51.3071	24.0624
PF3D7_1212200	5.64363	4.65074	8.41255	1.95203	4.34016	3.50122	5.24827	13.4003	9.4999	3.79486
PF3D7_0402100	524.431	284.868	268.248	6.94024	286.864	1096.36	462.318	194.459	13.088	223.87
PF3D7_1142400	88.1115	163.659	163.433	81.8251	80.0893	54.5359	88.8719	90.3406	89.9892	48.1077
PF3D7_1125500	72.1525	191.08	203.801	75.207	84.4015	86.1517	105.156	184.581	127.533	67.7621
PF3D7_0908700	18.3886	30.8459	40.3238	19.9013	64.1251	47.9476	23.8549	46.8028	47.1703	65.0291
PF3D7_1229700	6.24178	23.1496	4.3486	32.2091	78.2607	33.8271	16.4055	17.9186	85.3621	60.2123
PF3D7_0607200	12.8012	39.6382	15.8784	7.62472	33.1861	22.3371	39.6027	31.93	28.4305	9.14852
PF3D7_0627400	12.9134	24.8699	28.9795	82.5515	47.2229	48.5847	23.0065	45.6662	97.5285	80.3904
PF3D7_1449300	199.284	177.466	179.923	39.8835	103.182	72.4562	205.519	144.466	63.2423	53.6259
PF3D7_0812200	6.1857	5.17583	2.60501	10.5867	7.36063	8.18754	8.16028	4.79646	12.7044	5.51551
PF3D7_0623200	28.1619	58.5441	106.942	26.6104	20.2873	22.8004	41.3955	78.4754	48.371	17.5077
PF3D7_0706300	46.1956	35.8339	17.482	12.4982	92.0767	199.773	34.3361	39.4605	37.7069	173.181
PF3D7_1235300	409.423	785.747	570.541	188.766	438.86	192.985	881.26	691.576	127.584	67.0948
PF3D7_0832200	25.1167	28.4912	228.704	36.4369	80.0334	57.8309	37.864	1092.41	99.7767	52.0036
PF3D7_0111400	16.4826	17.0498	11.8329	16.2547	104.34	18.9266	30.3684	25.1204	60.9454	26.1891
PF3D7_0804500	100.875	152.434	114.305	68.1202	147.174	89.8683	156.806	121.097	95.375	71.8379
PF3D7_1011600	2.56015	4.62809	8.59291	0.620496	3.63337	2.20386	5.03616	8.62549	2.06879	1.16983
PF3D7_1342500	55.4854	15.224	1.81446	4.95308	13.8102	35.0754	29.0426	13.7643	14.9974	10.6264
PF3D7_0314100	600.622	397.878	155.098	132.37	483.711	1102.59	322.395	199.199	204.606	823.823
PF3D7_1245700	0.168183	0	0.741572	0.124099	0.104914	0.133895	0.348229	0.389026	0.215696	0.299556
PF3D7_1469800	33.0965	89.6844	70.8193	49.5488	305.826	192.566	100.692	116.777	98.4844	91.0222
PF3D7_1434900	4.80278	4.54716	0.997407	1.7975	10.9167	16.015	8.53384	3.77805	3.11822	7.12261
PF3D7_0718000	5.53147	9.34917	5.82253	2.36259	4.91444	8.63995	9.52736	10.9335	9.41358	4.42661
PF3D7_0908200	47.8599	20.5834	6.41429	19.5515	86.1745	51.1578	45.1908	18.7792	20.8663	39.412
PF3D7_0725700	0.0747544	2.39425	1.5811	0	0.154616	0.535579	1.04965	0.163186	0.0628342	0.313751
PF3D7_1236100	82.6197	156.192	343.707	76.9838	159.019	119.635	163.971	511.86	72.4556	51.9039
PF3D7_0522100	42.9819	22.9285	14.3619	4.42313	110.536	79.1967	52.6531	33.9611	7.73313	35.2779
PF3D7_0208500	15.6792	27.0825	9.02909	37.2145	84.5723	68.1408	18.162	25.1366	85.3164	82.6917
PF3D7_0410700	143.542	68.4696	24.8632	51.107	381.168	220.074	134.836	76.7513	41.7577	150.726
PF3D7_1423000	147.894	223.07	221.279	83.3814	163.265	157.338	201.14	228.014	92.3242	71.3808
PF3D7_1221800	15.5297	19.9056	11.5523	6.90355	61.8281	23.3451	28.0973	30.3038	26.5383	11.2213
PF3D7_1437400	32.1242	18.4676	39.1789	66.4011	72.9273	23.7667	38.7021	35.0084	95.6391	49.367
PF3D7_1363700	21.9209	17.4025	9.0435	23.5906	52.546	25.2812	28.5274	35.8322	45.583	23.1935
PF3D7_0409600	92.8596	45.3902	97.9326	64.5303	191.388	82.0392	88.7765	72.0603	115.586	90.548
PF3D7_0618300	1019.76	1290.56	2364.84	3204.13	926.716	901.637	1091.26	1776.89	2894.75	1470.85
PF3D7_1416800	43.2446	28.4165	48.1492	39.3536	47.8471	44.9911	67.9622	82.5463	49.1141	25.6837
PF3D7_0802300	118.702	106.419	189.779	27.9043	13.0483	10.102	86.0284	83.4879	30.7319	8.33503
PF3D7_1231300	35.1515	16.5151	6.22702	0.982652	65.914	66.1631	33.9789	20.7944	1.88873	48.5832
PF3D7_0828600	43.7856	46.1812	9.76491	10.5805	96.815	85.8057	47.4058	30.154	19.3266	57.6892
PF3D7_0411700	0.579302	1.28144	0.821664	0.0452694	0.0773081	0.937263	0.918509	1.09133	0.450139	0.408871
PF3D7_0601900	83.8356	151.261	1399.76	73.8747	19.509	27.3819	189.695	618.158	93.747	22.3998
PF3D7_1356400	28.9476	22.9618	11.1415	37.607	75.125	35.8372	42.4164	26.8921	63.0309	51.1374
PF3D7_1114700	475.23	298.646	305.427	332.551	406.034	165.185	472.126	257.547	270.539	178.039
PF3D7_0718300	1.9809	1.41536	0.37626	0.271616	1.23136	2.73944	4.48624	1.78337	1.35887	0.927058
PF3D7_0316600	319.3	570.036	1714.16	345.095	148.723	127.245	398.533	915.858	598.24	102.783
PF3D7_1129000	90.4874	106.8	153.871	93.7176	93.0667	43.0442	74.1285	85.9636	123.215	49.6636
PF3D7_1140500	15.212	16.7208	8.26851	8.65578	28.9896	21.0597	33.0683	24.6057	17.9485	12.3343
PF3D7_1330100	23.8081	44.5939	16.0628	38.964	33.7774	36.2098	25.5747	20.9299	56.1837	20.0645
PF3D7_0812600	92.6174	89.2008	61.7891	120.004	53.4691	65.7756	101.143	72.1735	137.636	60.0117
PF3D7_1478000	355.299	808.12	594.325	3.36008	32.2644	833.156	1677.55	611.69	26.2752	27.4314
PF3D7_0630600	79.9842	61.2632	68.3273	49.1286	198.224	82.3103	91.7441	75.8139	74.8137	91.668
PF3D7_1401300	13.3248	14.8434	46.4275	4.01958	9.05585	20.1857	28.0525	55.3877	3.27953	3.02395
PF3D7_1365300	36.1224	38.2022	37.7482	7.71989	8.93991	9.50486	30.0103	22.8036	11.971	7.24612
PF3D7_1446200	456.616	971.059	1794.58	561.338	239.196	178.116	571.101	1080.61	733.729	117.289
PF3D7_0503200	15.6041	17.0007	8.8499	11.5045	46.4277	23.4773	29.9045	17.5452	16.9152	15.9517
PF3D7_0811100	8.42798	12.4757	7.52175	5.45105	33.6224	13.7787	8.7708	11.8807	29.0351	28.6665
PF3D7_0115150	0.149509	0.737548	0.164794	0	0.209828	0.669473	1.10529	0.614867	0.180056	0.28536
PF3D7_0914100	382.022	312.358	44.0709	39.5791	397.043	531.567	417.658	119.967	48.2325	117.772
PF3D7_0832400	0.0747544	0	5.61624	0.800008	0.25953	0	0.504708	2.06902	0.458586	0.0951202
PF3D7_0107300	7.02673	15.739	6.89311	1.9216	11.7228	20.1948	16.2798	9.7094	3.30487	4.8965
PF3D7_0100300	2.70965	0.285191	1.26476	0.0452694	0	0.133895	0.792332	0.35115	0	0.218631
PF3D7_0934500	384.655	380.886	316.974	396.131	458.03	409.537	340.628	343.129	338.528	348.737
PF3D7_1247200	9.92307	34.906	36.2979	10.4603	21.6124	19.9977	18.6509	25.5186	21.9042	13.3863
PF3D7_1223500	77.3095	113.874	106.142	16.8947	87.2284	43.88	145.522	120.368	49.5456	25.1074
PF3D7_0801200	0.0747544	0.774639	0.244886	0	0.0773081	0.968034	1.30698	0.639645	0.152862	0.380481
PF3D7_1125800	204.445	244.62	17.3673	9.27709	201.462	485.117	259.553	47.0288	19.3762	234.343
PF3D7_API00200	0	0	0	0	0	0	0	0	0	0
PF3D7_API05200	0	0	0	0	0	0	0	0	0	0
PF3D7_API05600	0	0	0	0	0	0	0	0	0	0
PF3D7_0105300	262.976	275.68	21.1109	334.762	1152.88	872.074	196.625	84.8428	261.261	1293.85
PF3D7_1415700	35.7506	40.2274	30.6194	5.28556	23.5675	69.9063	65.5261	54.1785	6.93607	18.5255
PF3D7_0111300	40.4029	48.061	22.8868	53.8771	246.373	90.7149	67.3334	63.2178	106.681	79.7585
PF3D7_0617400	43.7487	43.984	20.1976	23.4666	101.183	132.463	77.1498	45.6068	32.3524	93.2566
PF3D7_0101800	0	0	0.625755	0	0	0.535579	0.317926	0.476459	0.0628342	0
PF3D7_0215000	136.477	246.333	132.996	51.5244	63.7617	70.7421	320.563	256.986	59.1925	27.1899
PF3D7_1457700	110.106	93.2196	127.64	20.808	27.7364	27.5757	116.654	118.517	33.9426	8.9157
PF3D7_API04600	0	0	0	0	0	0	0	0	0	0
PF3D7_1250300	130.855	154.669	78.7761	162.28	161.77	141.17	151.049	190.53	121.692	73.2631
PF3D7_1365200	12.4085	67.4486	112.618	60.4971	55.831	38.3779	36.1055	140.481	159.857	62.0125
PF3D7_0514400	0.448526	0	0	0.474546	0.800687	1.19424	0.504708	0.0626546	0.360112	0.765208
PF3D7_1000200	6.78386	5.95577	71.9446	9.76089	7.32763	1.99761	3.97706	7.46016	1.2126	0.736817
PF3D7_1207400	14.2959	20.0318	2.66494	1.01465	7.79693	16.4674	10.1687	8.81204	3.47359	3.00975
PF3D7_1237100	48.7376	67.4039	80.1556	17.5674	64.5175	45.6174	85.1889	102.68	29.9206	33.5444
PF3D7_1041300	263.911	105.729	87.4266	152.834	401.608	109.775	70.765	33.2566	40.9979	148.021
PF3D7_0912600	3.15812	2.84806	1.59205	0.508106	0.916621	1.87453	4.25425	2.64743	2.8537	1.62129
PF3D7_1312600	162.531	118.341	28.7917	74.6134	172.51	148.853	146.23	72.9038	88.2048	105.676
PF3D7_1408000	302.149	329.507	561.961	372.235	403.016	473.987	339.145	589.875	338.717	304.815
PF3D7_0613700	53.8403	44.4099	50.9133	52.1873	163.789	85.039	62.5729	84.0925	71.447	65.8325
PF3D7_1250200	123.117	150.864	127.693	26.6315	106.999	138.642	153.168	125.069	46.5811	95.9384
PF3D7_0817100	6.9706	5.94277	6.51916	3.97118	6.97409	5.26181	11.0162	16.0418	12.7475	3.91837
PF3D7_0823300	191.455	154.828	180.673	137.916	159.986	93.3097	209.827	169.599	106.363	111.984
PF3D7_0804000	262.689	302.274	300.67	162.214	268.34	208.438	323.489	345.998	212.499	119.897
PF3D7_0211400	15.2683	21.6654	11.6819	3.97901	5.78141	20.3087	23.0164	21.393	5.31927	4.57851
PF3D7_0626400	35.9183	39.5318	12.563	30.5307	153.463	51.4763	54.4593	34.7668	32.5866	34.4773
PF3D7_1239000	145.804	104.939	93.0654	44.5173	152.25	124.931	146.372	99.8232	45.0348	99.0689
PF3D7_1370000	1.23342	0.285191	0.674733	0.417567	0.309233	1.79136	0.126177	0.539113	0.755864	0.423066
PF3D7_1337700	48.8316	22.1953	3.51311	7.88851	212.117	92.335	54.5418	16.4131	8.77042	97.3467
PF3D7_1018200	105.924	68.3718	7.32008	30.6299	165.895	83.0929	90.6408	16.9084	27.1178	91.2633
PF3D7_0831200	103.978	81.1172	58.8608	17.4957	80.9395	55.5272	146.023	93.877	26.2878	23.6492
PF3D7_0517900	81.3119	81.6046	27.5096	21.6426	178.44	107.984	80.1369	54.1212	65.3062	73.1366
PF3D7_0732000	0.0747544	0.0968299	4.828	0.868695	0.0773081	0.298561	0.757062	0.865485	0.125668	0
PF3D7_0207300	5.23269	2.08257	0.574474	0.801574	3.2082	7.04403	7.2065	3.8669	0.0628342	1.86831
PF3D7_0934400	151.971	97.8408	40.1751	272.208	220.972	229.998	141.969	102.545	389.75	389.21
PF3D7_0611800	149.425	182.217	194.124	45.2761	208.715	205.838	336.768	272.602	86.3799	91.0449
PF3D7_0304600	6.48478	9.50429	17.8104	14.0716	5.55505	15.7854	13.8993	15.2287	18.2516	12.631
PF3D7_0201500	62.7541	45.8647	227.376	85.4286	150.68	78.4706	56.2839	252.433	59.4024	59.038
PF3D7_1403400	19.9961	43.6097	14.1648	33.1174	127.753	76.9471	50.4336	31.4351	74.7294	81.3158
PF3D7_1305800	0.317691	0.737548	0.641313	0.0788299	0.104914	0.968034	2.11967	2.09522	0.810251	0.665841
PF3D7_1444500	79.3831	61.3884	55.486	3.36552	36.7313	22.7355	97.5071	40.9066	14.5106	9.16696
PF3D7_1138100	10.5395	37.1929	25.8957	10.6102	14.445	11.6688	17.0563	17.8648	40.447	25.9124
PF3D7_1303400	291.133	231.57	190.8	158.095	261.561	165.767	292.926	260.044	186.589	115.537
PF3D7_1012300	151.468	107.152	23.1847	343.165	371.182	404.721	116.493	87.6289	276.126	434.1
PF3D7_0821400	120.349	164.201	57.0913	56.995	86.1318	122.018	107.671	61.2213	53.283	48.877
PF3D7_1457100	25.1542	31.3691	274.021	13.1874	118.316	52.94	49.0953	192.384	29.7152	31.1324
PF3D7_0205600	31.7135	22.2199	14.7588	49.0737	41.0554	24.9194	38.6921	24.4488	35.3892	27.5448
PF3D7_1447600	12.0165	23.7393	7.68078	4.73531	4.00889	38.6307	23.4878	10.2209	2.9907	9.57013
PF3D7_1435400	32.4787	99.1915	123.28	22.6346	59.713	37.6993	55.8721	88.4799	68.2373	32.8163
PF3D7_1340300	242.954	432.159	316.531	27.5164	46.7319	63.7439	294.127	305.709	45.3051	14.4071
PF3D7_1244000	23.827	19.6705	98.5134	27.5844	30.1992	22.8711	26.5796	22.0414	42.0966	21.6361
PF3D7_0516300	62.51	62.0421	173.354	17.9147	10.4696	8.04283	84.3007	115.697	22.4615	4.69777
PF3D7_0609300	2.57894	13.8848	5.2809	2.14325	13.2965	7.13634	12.035	15.3522	6.03661	3.38028
PF3D7_0212600	1143.35	161.949	12.1919	26.331	254.53	806.647	281.114	75.7048	60.3085	312.457
PF3D7_1419700	481.218	681.231	420.108	215.506	171.179	138.06	493.478	440.355	164.264	51.1899
PF3D7_1139400	2.39196	1.67935	10.7202	0.259907	0.601879	1.53438	2.31142	9.76812	3.42951	1.38846
PF3D7_0529000	125.563	157.65	262.543	42.8582	173.988	171.286	202.794	161.297	79.7487	71.8662
PF3D7_0408100	58.9591	35.6225	17.6122	12.5059	67.317	37.8099	74.9934	38.6716	18.1117	26.0499
PF3D7_0514300	27.4151	15.105	19.2613	32.6701	60.1442	28.7084	31.894	36.4981	42.4891	26.7442
PF3D7_1019200	1.92488	2.4434	1.32239	0.226347	13.0591	5.12792	4.05207	1.8839	0.996901	3.6415
PF3D7_1252400	242.828	81.0444	9.54653	1.66169	237.926	479.998	238.663	21.3975	4.16292	129.228
PF3D7_1465100	10.7452	8.36497	5.20599	4.68147	45.025	7.37336	12.7369	8.62265	23.9579	18.3254
PF3D7_0322500	9.34371	17.0855	10.2086	8.78845	61.778	20.6148	17.4254	19.3129	34.5081	38.5476
PF3D7_0714200	90.8214	51.0719	42.8868	20.3952	97.632	57.1889	81.2461	50.7969	25.4688	51.5262
PF3D7_0111800	29.0969	50.6634	68.7963	27.4946	29.8567	18.2479	54.1369	103.252	32.3732	8.592
PF3D7_1430100	56.1212	106.359	56.9547	65.2926	70.5474	324.093	123.242	170.718	82.963	67.126
PF3D7_1330900	0	0	0	0	0	0	0	0	0	0
PF3D7_0212300	503.559	364.687	675.913	368.677	189.955	152.489	571.473	511.018	353.516	136.78
PF3D7_0605700	27.901	18.5056	6.67012	3.23441	63.3025	52.6431	38.8844	17.6181	4.62624	25.171
PF3D7_1478600	44.9635	16.8706	297.551	44.4017	54.153	17.7847	84.5451	323.36	15.9436	12.5657
PF3D7_1462700	229.808	176.884	51.5488	278.794	250.741	234.994	216.851	166.441	409.546	224.461
PF3D7_1402200	203.196	177.624	35.7747	120.737	409.477	477.057	170.697	95.6694	402.7	587.737
PF3D7_1341100	9.64326	0.376722	2.43618	5.76085	5.36738	22.1966	3.82058	1.83008	6.39013	4.34422
PF3D7_0529900	534.638	497.705	420.257	401.225	674.213	648.253	499.077	525.478	477.817	984.777
PF3D7_1410600	1600.07	1578.52	1692.23	1305.69	618.909	329.715	1260.29	1107.99	1441.78	301.29
PF3D7_1105300	40.0849	29.895	15.9274	19.3665	64.6335	50.1881	39.5292	23.7186	23.118	48.1488
PF3D7_1436800	1.86874	1.13017	1.20023	2.12296	6.98511	2.66708	1.30698	3.03504	12.1735	7.80835
PF3D7_0401900	46.6618	62.1573	18.4656	0.259907	5.3784	5.56038	9.41112	2.98974	0.450139	0.884472
PF3D7_0311200	6.22293	9.24174	14.049	1.51261	2.89903	3.40891	11.0465	11.5714	3.2373	0.927058
PF3D7_1208900	199.064	118.864	157.73	136.698	229.822	61.7155	191.489	166.522	198.392	133.07
PF3D7_1338700	85.3293	64.9071	29.6669	163.045	310.5	174.195	113.868	73.8656	179.576	170.369
PF3D7_API06600	0	0	0	0	0	0	0	0	0	0
PF3D7_0703600	216.896	173.373	27.1824	188.683	1313.84	691.344	172.073	88.633	211.629	778.974
PF3D7_1251100	155.874	233.272	145.204	184.135	225.652	214.308	171.703	138.912	146.562	290.206
PF3D7_0405900	412.778	211.885	18.7231	53.3106	1305.51	688.733	396.528	79.8649	80.8454	631.053
PF3D7_1416000	1.58846	0.570382	1.21118	0	0.392051	2.73944	2.20015	1.40744	0.314171	0.503991
PF3D7_1358800	1171.62	2039.7	2235.9	2512.82	647.028	915.63	1187.01	2504.47	1588.73	1014.42
PF3D7_0912900	167.63	239.426	275.249	110.263	267.22	148.423	194.183	200.733	191.688	116.821
PF3D7_0722400	451.981	362.47	617.974	465.132	238.315	221.679	455.509	605.902	479.633	233.822
PF3D7_0114200	0.373772	0.0968299	1.35811	2.36646	2.19218	0.401684	0.126177	0.250618	0.251337	0.19024
PF3D7_0708100	68.6042	149.756	118.868	135.194	126.274	235.237	88.8073	175.604	121.617	171.538
PF3D7_0701700	0.859646	0.549187	0	0	0	0.133895	0.883239	0.665842	0	0
PF3D7_1311500	1218.46	823.573	470.992	919.487	1280.87	589.65	765.637	417.589	761.217	653.327
PF3D7_1366500	206.691	196.016	55.3869	1086.02	422.311	414.147	187.99	208.251	1258.07	796.586
PF3D7_0305800	29.1158	27.243	12.5895	4.47302	14.1194	14.1604	41.2907	46.478	6.01972	3.24258
PF3D7_0102500	1154.88	247.597	17.5431	10.6968	817.122	637.968	565.423	42.7541	15.7598	313.472
PF3D7_1450600	15.8284	32.2271	33.0469	6.48672	11.9382	17.3123	18.6369	27.5873	12.3406	13.622
PF3D7_0206600	7.92355	30.2553	21.0279	3.18758	7.42687	14.3958	12.8984	16.3274	11.5162	5.0882
PF3D7_1106200	15.5295	17.0416	10.5255	22.8827	20.6739	16.1272	16.5833	21.0814	31.3853	19.951
PF3D7_1479600	0	0.29049	1.36733	0	0	0	0.126177	0.163186	0	0
PF3D7_0201700	331.985	313.718	247.487	1.18401	31.3534	69.1454	398.947	172.94	1.68148	5.11938
PF3D7_0936700	27.3398	59.4454	32.8366	0.327028	5.28996	17.7232	41.7477	24.383	0.458586	1.55456
PF3D7_0407100	12.0159	20.3098	14.9432	4.1835	11.6952	10.082	18.3737	14.3037	14.882	8.7439
PF3D7_1412600	68.976	73.1463	107.752	34.6978	13.5066	23.8083	61.2798	80.5682	32.8173	6.22394
PF3D7_0526000	9.17541	18.9055	25.7516	8.92187	22.8934	8.9277	23.1823	31.0651	33.0075	10.3141
PF3D7_1331700	156.809	235.222	362	101.438	65.0924	65.146	217.436	211.826	62.9147	33.5317
PF3D7_1134200	78.6166	68.6844	115.453	6.01531	24.7543	14.8498	117.083	89.9766	34.478	13.8946
PF3D7_0205100	24.2572	38.062	31.773	13.469	26.9522	33.9352	61.8725	83.0625	11.1814	6.10468
PF3D7_0601800	1.71935	0	0.411984	3.02522	2.61189	1.02958	0.852937	2.68389	3.32073	4.16964
PF3D7_0420500	6.55924	8.76819	3.017	2.46483	20.9277	20.6597	13.5546	9.87291	11.6981	30.8273
PF3D7_API03100	0	0	0	0	0	0	0	0	0	0
PF3D7_1305000	32.797	21.0199	12.3976	35.593	80.3598	19.122	40.9315	21.6786	46.2179	25.9747
PF3D7_1202300	12.857	30.2963	16.0432	2.86756	14.931	11.5748	33.9054	30.0882	10.0673	5.38776
PF3D7_0803200	213.808	188.412	13.0349	92.1322	390.781	185.647	181.874	37.8847	58.6572	132.368
PF3D7_0811700	9.79218	6.12054	1.79257	1.63827	32.5788	7.37336	8.85177	3.49982	9.41358	21.9059
PF3D7_0724000	9.82964	10.3189	7.18237	7.41553	20.6793	16.1364	17.5366	16.9232	18.9135	18.3439
PF3D7_1137600	1.43895	2.49783	0.783636	0.0905388	0.806197	0.56635	2.07397	2.53806	0.422946	0.503991
PF3D7_0907700	348.359	670.141	751.765	352.844	684.732	700.521	502.297	766.986	387.64	360.108
PF3D7_1111900	8.52176	22.3432	8.90867	23.9615	26.378	29.4319	15.1641	20.1377	27.5986	29.3054
PF3D7_1321300	65.7414	76.4858	54.9438	5.41353	55.8919	34.7336	91.6945	51.753	31.5024	15.6621
PF3D7_0609800	28.2187	40.0756	6.42581	44.637	100.322	90.7757	39.869	18.2475	58.9201	130.778
PF3D7_1130800	2.87796	9.06783	7.76202	3.2227	5.49973	4.91252	6.27259	9.45594	10.7584	4.47489
PF3D7_0100800	0.224263	0	0.906366	0.124099	0	0.133895	0.504708	1.06513	0.0900279	0.0951202
PF3D7_0624000	856.562	850.221	1594.22	923.729	706.449	443.843	852.505	1185.56	1196.34	368.779
PF3D7_0523500	5.90542	19.0987	7.29184	13.9968	15.7538	26.6941	16.3404	9.94266	33.3031	11.9638
PF3D7_1476500	170.997	376.853	160.138	36.5475	91.6912	267.036	342.902	390.75	37.415	34.8975
PF3D7_0209000	1.21468	6.20532	5.2371	0.362155	1.20376	5.18031	4.7689	4.28355	0.998754	2.31552
PF3D7_1127400	5.36335	16.569	19.8387	3.99929	17.565	10.1436	10.5417	15.9996	18.7147	14.488
PF3D7_0931600	1.96217	1.58252	0.770383	0.135808	1.28107	3.14112	4.15838	1.19186	0.0628342	0.489796
PF3D7_1331400	23.0235	25.2828	6.39412	2.43672	9.68539	23.8208	21.7909	6.41806	6.08833	7.21627
PF3D7_0628000	15.4924	15.131	16.1896	38.6889	27.902	23.7343	11.6068	29.5734	48.7094	23.8183
PF3D7_1443000	21.1171	17.1293	3.72054	11.8472	76.5215	30.5521	24.4505	12.1151	21.1436	58.1904
PF3D7_0932200	1759.01	560.537	60.1653	2537.09	2950.45	4503.88	891.678	311.988	2125.29	7222.18
PF3D7_1402600	0	0	0	0	0	0	0	0	0	0
PF3D7_1103700	94.3173	207.15	178.868	67.4208	95.8485	111.613	121.136	170.25	163.006	57.4578
PF3D7_1463000	5.55014	29.9273	38.4494	5.5119	26.2231	16.5705	21.4412	26.2917	29.804	8.91145
PF3D7_0606800	72.3605	103.366	21.6837	168.235	470.423	301.868	87.4884	49.7625	245.854	266.244
PF3D7_1356700	15.8101	27.7165	36.1296	4.9328	53.827	40.4695	29.1832	33.1936	12.7092	35.6584
PF3D7_1433000	47.3361	116.183	84.3347	64.497	82.5905	121.968	53.4921	109.824	99.8808	133.429
PF3D7_0935900	9324	7010.39	5800.95	172.857	243.238	410.462	7766.35	3436.33	56.6644	17.2194
PF3D7_0919100	254.903	354.44	338.508	336.681	614.881	334.054	278.561	355.762	326.513	285.614
PF3D7_1229400	838.902	1945.47	758.055	8931.9	1346.61	2190.7	1218.18	1653.77	4382.87	5790.34
PF3D7_0219300	12.4645	22.4309	18.3169	12.5638	42.1095	38.6133	12.727	29.607	69.2026	54.7038
PF3D7_0419800	84.7656	202.872	175.02	37.5178	95.55	90.6393	125.755	169.093	101.106	97.6182
PF3D7_0624200	65.539	74.5588	34.393	72.5834	144.281	90.2301	77.8627	71.6667	76.7992	68.6861
PF3D7_0829200	50.2713	66.4409	107.28	86.7594	29.7413	56.4878	48.8067	137.917	103.512	31.4902
PF3D7_1243700	544.288	86.3128	15.4336	33.3937	253.555	318.153	211.104	51.2298	35.1849	165.643
PF3D7_0202900	7.8862	14.1324	1.86574	6.774	35.8697	16.1888	12.5402	7.94655	13.7848	14.9011
PF3D7_0930800	18.5194	36.2935	26.6142	5.99033	40.4033	26.8263	50.9413	44.7413	24.2626	13.3948
PF3D7_0729300	101.678	119.743	161.867	15.9371	34.5392	34.2197	134.24	158.475	43.2814	15.5585
PF3D7_1014400	35.5249	77.1682	82.7721	32.5127	35.1465	33.4088	52.6327	73.4944	75.922	27.5307
PF3D7_0403600	15.4551	12.9733	7.10054	15.8066	22.9435	11.9857	29.2855	15.1147	16.1931	13.6915
PF3D7_0815800	161.913	75.991	40.5388	58.4905	299.32	131.899	169.721	89.1503	50.2243	98.9155
PF3D7_1102300	23.677	40.0362	11.1737	3.289	3.98679	7.04403	20.6791	33.5749	5.71584	0.28536
PF3D7_0623700	6.93301	13.8766	10.8822	3.31712	2.50141	3.70747	9.82542	9.62197	9.469	3.87008
PF3D7_0111200	4.26088	11.3917	4.30423	41.5939	49.365	35.2368	9.40665	11.5586	74.6027	39.8936
PF3D7_0309400	0.67273	0.457656	0.164794	0	0	0	0	0.313273	0.0900279	0.0951202
PF3D7_0828200	41.6738	40.7409	76.3613	30.1819	54.4625	27.2571	61.3424	75.0539	47.5403	21.9044
PF3D7_0728200	9.69916	11.9597	4.2057	8.50356	9.35957	11.0501	13.1408	10.0998	10.5382	6.85144
PF3D7_1319900	1.58846	1.227	2.1331	2.70289	3.06461	2.44088	3.27017	4.79363	14.246	4.09017
PF3D7_1146000	142.624	110.812	124.078	45.5311	37.8693	57.3569	140.19	111.2	39.342	20.7814
PF3D7_1467900	176.881	127.035	51.1513	23.4516	320.455	292.123	347.754	140.841	37.3939	74.8503
PF3D7_1239200	44.6642	44.9991	14.2368	19.4922	64.8486	32.242	60.2053	33.9509	74.9626	36.726
PF3D7_0500800	1813.09	648.146	1509.5	7367.75	7432.53	633.318	891.952	2861.14	1629.42	549.197
PF3D7_1102100	0	0	0.131374	0.214638	0.104914	0	0.0958747	0.0626546	0.180056	0
PF3D7_0525600	35.0403	27.2844	15.6001	45.0324	39.1833	22.8203	35.109	26.4506	57.9481	16.8773
PF3D7_1304800	5.17643	16.2665	12.9703	9.59711	10.0828	17.5585	8.98739	33.2279	26.6268	16.734
PF3D7_0629700	147.221	245.934	161.049	146.703	345.453	169.361	260.233	191.74	112.3	102.096
PF3D7_0101200	0	0.473552	1.04869	0	0	0.298561	0.0958747	0.389026	0	0
PF3D7_1122200	102.557	133.335	141.396	11.0933	108.107	87.5938	138.219	95.3583	25.2391	57.4748
PF3D7_0106900	14.5201	28.8029	5.49467	11.7606	54.5942	17.64	30.7723	22.9816	57.4905	26.0969
PF3D7_1318300	6.74627	7.94971	22.1613	2.65605	14.7543	6.03441	12.5452	18.9147	7.67401	5.21596
PF3D7_1148600	0.373772	0.376722	0.411984	0.15766	0	0.86491	0.191749	0.125309	0.251337	0.327946
PF3D7_0310200	241.348	281.014	130.81	90.1745	167.624	209.329	265.993	150.88	73.7642	52.5399
PF3D7_0421200	0.541955	0.285191	0.378565	0	0	0	0	0	0	0
PF3D7_0304000	16.5577	4.21428	1.32699	1.04977	5.96358	5.03561	18.4412	5.82655	2.90438	1.67807
PF3D7_0731900	1.30817	0.0968299	0.625755	0.0788299	0.182222	0.669473	2.90704	0.791151	0.152862	0.218631
PF3D7_0902500	533.656	450.483	178.844	2.81371	90.2559	450.815	616.544	160.522	5.06505	90.6271
PF3D7_1316200	34.4785	37.506	17.8104	5.98414	93.4402	138.094	57.9118	19.9642	19.192	119.001
PF3D7_0412900	0.635383	0.661913	0.4431	0.0788299	0.336839	0.133895	0.222052	0.201063	0.180056	0.218631
PF3D7_0919000	1987.41	1827	1114.01	2326.26	1667.32	1482.47	1932.36	1227.48	1381.72	1046.82
PF3D7_0818900	8416.97	7569.82	10735.7	4756.94	2298.86	1913.96	10836.7	9578.92	7222.67	2016.09
PF3D7_1226800	60.269	71.1413	59.3679	60.7814	122.36	103.033	58.5715	51.6117	90.3737	71.8052
PF3D7_1221400	11.2876	29.9576	9.52981	9.61889	2.62291	9.74188	33.8398	12.4078	7.79226	5.77103
PF3D7_0630100	11.4367	7.88997	5.81388	1.01465	11.7341	22.4968	8.63916	6.20106	1.88029	5.71995
PF3D7_API00500	0	0	0	0	0	0	0	0	0.0900279	0
PF3D7_0214700	107.046	60.9393	10.7998	4.53708	243.729	324.833	108.751	45.7321	8.53597	141.519
PF3D7_0618600	15.511	38.1453	28.4817	56.1978	49.4317	43.0368	27.4271	41.1915	84.7555	46.1203
PF3D7_1316700	6.05481	8.85058	7.48602	0.350446	2.97628	4.51084	11.7032	5.5731	4.0494	3.35189
PF3D7_0104100	13.5487	6.69622	0.556612	5.68358	20.1882	7.21784	11.8343	2.42443	11.0831	13.2244
PF3D7_0700700	0.0747544	0	0.247191	0	0.0773081	0.133895	0.474406	0.125309	0.0900279	0
PF3D7_1215400	21.2667	41.1436	13.6243	4.28105	39.0838	16.7951	41.322	34.6107	26.9256	24.5435
PF3D7_0706800	1.53244	0.58098	1.56554	0.994361	0.618465	1.92526	1.73618	1.14088	0.665836	1.17408
PF3D7_0710900	29.5449	65.7139	51.5632	24.2659	67.5981	38.0394	39.8148	43.4587	70.5967	28.2108
PF3D7_0221000	0.149509	0.963	1.23365	0.259907	1.07124	0.56635	0.605551	2.36036	1.39451	0.856081
PF3D7_0831800	937.814	2089.96	3145.39	15.0355	26.1964	56.2142	2862.12	310.862	22.4495	8.32787
PF3D7_1032900	31.3757	22.414	32.5802	3.36082	5.43901	3.23343	24.3542	21.0439	8.69151	2.0685
PF3D7_1016000	38.6643	19.2928	3.96312	0.858552	63.9426	29.698	36.0459	11.742	4.38232	20.6437
PF3D7_1415500	6.97042	6.53435	4.12388	5.32225	17.3717	12.1104	9.82542	6.82761	19.8644	10.8607
PF3D7_0607800	26.0695	17.4145	14.2213	18.9856	12.7778	24.684	28.513	22.9798	26.825	10.855
PF3D7_0404400	10.6147	43.732	19.0095	3.24612	14.2023	12.626	21.0378	19.04	8.79205	8.75664
PF3D7_0625400	61.9485	107.367	196.044	0.858552	21.9824	43.7445	74.8553	85.1524	3.37986	7.14954
PF3D7_0324100	2.26125	1.35032	60.2166	13.1913	16.571	1.07116	0.222052	29.8842	8.71211	1.82148
PF3D7_1466800	400.688	253.163	342.844	46.0751	91.4373	366.901	788.198	896.005	146.076	79.4075
PF3D7_0822900	752.084	333.674	23.9234	12.3749	957.642	1336.35	559.101	101.456	17.6815	500.612
PF3D7_1139300	41.4868	55.8363	420.177	14.8833	39.4426	28.8439	101.154	232.644	26.3728	12.932
PF3D7_0530000	108.146	203.178	55.0464	118.754	126.843	174.768	154.981	79.502	109.274	103.26
PF3D7_0202400	260.603	195.239	417.872	316.951	446.012	119.385	254.556	1192.67	150.524	64.9398
PF3D7_0708500	131.469	121.035	123.955	98.9935	124.198	80.3402	137.003	198.592	82.1751	51.8643
PF3D7_1314100	34.8893	33.4632	83.1633	15.8232	25.2348	22.0477	32.5189	67.2934	51.9653	19.4853
PF3D7_1110500	43.8975	32.2232	59.6456	37.6653	48.8079	17.4446	59.338	47.7314	68.4161	33.076
PF3D7_1003300	46.6447	120.645	146.769	61.4235	393.755	337.014	58.3803	172.121	150.117	289.928
PF3D7_1118000	73.2573	102.041	63.7937	205.773	185.756	195.471	108.935	100.316	195.866	308.405
PF3D7_0218300	26.4244	49.9619	32.9328	46.1497	83.9651	67.2468	43.4347	46.6248	137.363	86.4665
PF3D7_API02800	0	0	0.247191	0	0	0	0.0958747	0	0	0.0951202
PF3D7_1477000	9.75489	17.0166	265.354	7.62621	4.53903	1.10193	11.3395	55.079	0.93592	0.898667
PF3D7_1240100	98.0173	259.06	44.5237	3.12202	29.9456	253.807	110.423	36.4263	9.70922	29.697
PF3D7_1455300	158.083	133.566	19.1783	5.21142	141.478	391.112	168.561	39.4465	4.4293	124.8
PF3D7_0802800	157.501	84.671	12.2633	22.5439	148.435	101.82	111.882	33.2776	57.0739	142.833
PF3D7_0110500	23.9015	19.0645	21.7718	12.7962	15.0527	20.4302	38.4641	31.6532	14.6634	10.926
PF3D7_0110200	29.1344	56.4852	38.8447	68.7453	75.0419	74.003	26.9577	77.4095	120.276	131.478
PF3D7_1365900	2426.77	2418.63	2196.85	4664.37	3045.15	4097.73	2058.6	3584.26	4429.39	5971.21
PF3D7_0913900	17.6221	22.085	44.3232	2.6615	33.5174	15.0561	30.3386	25.3929	12.86	18.2913
PF3D7_0622800	277.415	211.909	400.321	110.626	100.725	49.1635	362.99	321.062	112.394	41.5317
PF3D7_1420900	56.1204	55.7077	18.9467	48.9169	50.9898	40.6882	55.5994	32.8903	55.456	28.4136
PF3D7_0422600	7.28817	15.6923	10.1158	10.1216	11.6677	9.40174	7.72114	7.23999	21.0536	10.1622
PF3D7_0527400	19.4724	67.7868	62.5001	5.39563	18.9179	35.3831	63.6678	45.5427	16.2821	10.1749
PF3D7_1318600	20.9491	26.8316	9.21348	22.7937	27.3113	30.4615	38.0627	16.954	35.6626	34.2884
PF3D7_0416600	13.1561	21.1885	7.51714	9.4628	34.0917	18.5265	17.2485	23.846	85.9093	43.0453
PF3D7_0931100	461.635	638.659	501.379	98.7975	215.105	262.59	651.01	785.245	141.039	51.1914
PF3D7_1427700	5.4196	11.86	1.48948	63.1131	58.2554	44.8248	7.59993	6.7285	51.8699	95.4548
PF3D7_0425600	0.149509	0	1.53212	0.439419	0.182222	0	0.126177	2.7961	0.188503	0
PF3D7_1461000	2.48539	8.73255	2.59867	2.83243	4.98623	2.73944	6.77233	8.5529	28.3025	9.44383
PF3D7_1473900	42.084	57.0677	72.1227	2.42657	24.8924	18.1648	70.7128	60.6865	11.1935	6.05784
PF3D7_0531800	0.149509	0.19366	0.708152	0.675909	0.541157	0	0.0958747	0.0626546	0.180056	0.204436
PF3D7_1475100	19.4907	30.2342	80.2978	5.54934	15.7372	6.91013	25.2066	36.714	31.8878	11.1318
PF3D7_0710600	1810.56	2215.18	2512.22	3901.03	1699.19	1924	1486.02	3450.58	4775.09	3167.03
PF3D7_0725300	104.819	65.9794	109.652	19.1736	18.7083	28.8606	121.652	71.0769	12.9173	8.80917
PF3D7_1000700	0.242937	0.188361	0.888504	0	0.601879	0.298561	0.317926	0.489558	0.0900279	0
PF3D7_0517200	6.65279	8.13807	9.55344	0.350446	2.29158	3.60435	17.4552	12.6903	2.57332	0.641697
PF3D7_1436600	164.099	96.0045	17.4267	19.1167	132.218	107.194	141.231	38.6188	22.3585	95.8729
PF3D7_1245200	4.50364	7.20831	5.02333	2.63965	7.72502	4.20147	6.74203	11.4173	16.9656	6.0536
PF3D7_1208000	1.45762	3.22863	2.67876	1.82092	7.46549	5.39571	3.02775	4.1161	7.12724	6.43832
PF3D7_1475400	3.30769	27.1077	4.63325	2.6779	6.89127	12.5229	10.7991	9.9324	8.94284	3.43282
PF3D7_0313000	51.6144	91.7083	50.5727	27.8069	115.219	63.8944	62.791	59.7571	87.1108	72.7949
PF3D7_1112800	2.59755	4.03797	2.75655	0.372298	2.47931	6.16831	4.83447	2.78584	4.75273	1.98757
PF3D7_1231000	30.6104	30.912	14.8078	21.6308	66.2842	41.6853	52.598	31.2149	54.2899	44.0972
PF3D7_1337000	7.94234	14.1203	30.2368	7.88075	18.9786	16.7967	14.2208	37.0131	28.4387	13.2287
PF3D7_1019900	43.9732	33.81	8.03342	7.98375	64.0207	108.993	34.6341	16.789	23.3939	63.487
PF3D7_0512400	2.44804	1.81857	4.42639	0.529958	0.938717	2.30698	5.64171	3.76779	0.278531	0.218631
PF3D7_1138300	2.13041	6.40428	4.12388	7.4866	9.63006	13.4602	9.38628	4.88248	14.3363	8.83052
PF3D7_1134100	60.6977	74.4951	65.5632	174.271	249.506	118.226	72.7088	75.4714	188.892	193.973
PF3D7_0107000	316.392	255.375	50.1959	1326.7	968.423	769.6	270.509	192.084	914.297	1611.87
PF3D7_0302900	226.997	194.753	328.456	165.725	199.263	78.8058	284.047	188.414	203.969	96.3517
PF3D7_1004200	27.3583	35.9919	32.0109	6.86215	46.4774	13.7679	41.8694	22.3009	25.9892	20.3031
PF3D7_0602000	11.1753	18.0605	9.60011	5.44083	12.7003	9.74188	27.2051	19.4843	7.17978	3.30931
PF3D7_0315200	20.1084	7.90441	2.62979	0.214638	0.618465	19.216	67.0243	15.6411	1.47609	1.99182
PF3D7_1121200	2.35473	6.70921	2.24431	13.7579	11.0105	9.9789	3.56773	6.17629	21.1137	9.22095
PF3D7_1100600	0	0	0	0	0	0	0	0.100531	0	0
PF3D7_1124500	18.2206	28.1299	21.7182	9.20915	24.3126	41.0899	43.3279	49.0525	15.9343	13.7071
mal_rna_8	3.36395	0	0.164794	105.283	8.12286	10.0895	2.14501	0.852386	19.0695	53.6228
PF3D7_0813500	11.3062	13.9363	11.0614	18.2309	20.569	18.2987	13.2267	18.4326	26.1271	13.9357
PF3D7_0937000	1.06518	5.50486	4.84989	0.598645	4.00883	2.30698	4.49618	10.4251	3.59082	1.441
PF3D7_0914800	18.7996	43.1096	14.6517	7.6996	24.4455	33.6042	27.5096	25.4071	17.5107	29.3322
PF3D7_0830700	45.0188	80.353	173.928	64.884	34.8485	47.012	38.6509	213.705	52.23	31.8282
PF3D7_0619400	428.121	548.981	598.066	277.263	279.009	137.022	536.994	342.33	505.402	183.297
PF3D7_1359100	35.8233	29.9104	22.5272	7.06352	28.3767	13.3554	21.1446	30.053	28.6552	20.9788
PF3D7_1471200	200.278	207.124	231.166	218.626	253.534	129.418	204.676	175.803	373.954	144.196
PF3D7_0521400	8.78302	12.3841	23.5736	12.826	30.1381	8.81543	12.954	27.1695	68.9946	22.9465
[truncated: 3,714 more rows]

## Sheet: Tab 5
Log2foldchange expression for MRST mutant expression compared to NF54 WT expression
GeneID	T6 log2FoldChange	T6 pvalue	T12 log2FoldChange	T12 pvalue	T24 log2FoldChange	T24 pvalue	T36 log2FoldChange	T36 pvalue	T48 log2FoldChange	T48 pvalue
PF3D7_0100100	-0.528966	0.369997	0.400557	0.639275	0.187762	0.827796	-0.939625	0.315657	0.197083	0.809997
PF3D7_0100200	-0.504833	0.682545	1.84229	0.166301	-1.58542	0.20233	-1.25086	0.278428	0.175536	0.878878
PF3D7_0100300	-4.07587	0.0671054	1.30788	0.60739	-2.12331	0.280716	-1.63963	0.74209	3.31717	0.493832
PF3D7_0100400	-0.243503	0.765932	1.81243	0.106619	-0.574082	0.616412	-0.381676	0.749037	0.668862	0.462099
PF3D7_0100500	2.70214	0.00965709	1.32442	0.347359	1.47045	0.355707	-0.227847	0.839925	1.9538	0.0146427
PF3D7_0100600	0.828825	0.552184	3.8607	0.00660055	-0.804555	0.583952	-0.875086	0.849156	1.04734	0.497485
PF3D7_0100800	-0.560256	0.908149	3.976	0.363529	0.0296832	0.989989	-1.28378	0.749429	2.07065	0.678
PF3D7_0100900	0.416523	0.874349	0.686608	0.834964	0.0708822	0.961829	-0.424699	0.736647	0.980577	0.695382
PF3D7_0101000	1.64062	0.737325	2.85064	0.35761	-2.51599	0.262705	-2.34695	0.394841	3.25042	0.138625
PF3D7_0101100	-1.94795	0.303194	-0.635223	0.643873	0.636197	0.572362	2.75795	0.543097	-0.591369	0.849236
PF3D7_0101300	-3.36475	0.137684	-1.95665	0.128148	-2.49622	0.0237862	-0.944116	0.42817	-1.56077	0.199574
PF3D7_0101500	1.24595	0.79941	4.78061	0.138219	0.876426	0.716429	-0.568938	0.878614	1.9415	0.614982
PF3D7_0101600	1.74669	0.237446	4.9466	0.113842	3.43834	0.0130044	4.29036	1.16254e-05	4.42296	0.000336588
PF3D7_0101900	-1.34952	0.635475	3.12424	0.0861137	-1.70403	0.618359	-0.516276	0.917145	1.55161	0.686387
PF3D7_0102000	0.183165	0.952172	0.400923	0.800977	1.1776	0.507436	2.78039	0.327697	3.52314	0.443676
PF3D7_0102100	-0.854663	0.603422	0.870626	0.541486	-0.04541	0.975603	1.86951	0.229436	1.75346	0.384274
PF3D7_0102200	-1.22286	0.0577171	0.796737	0.29613	-0.0874294	0.930516	0.351344	0.706697	-1.13392	0.253118
PF3D7_0102300	2.69497	3.48e-05	-1.11101	0.270168	0.894204	0.335518	-0.585594	0.621293	-0.474245	0.548317
PF3D7_0102400	1.93353	0.0544367	-0.249469	0.813163	0.679282	0.487022	0.409958	0.748069	-1.61656	0.157344
PF3D7_0102500	-0.924026	0.144566	1.11019	0.140665	0.83166	0.453769	-0.0721355	0.938914	-1.06822	0.281517
PF3D7_0102600	-0.907784	0.274333	0.0741362	0.928219	-1.69474	0.045038	-1.36789	0.250802	-1.00136	0.346047
PF3D7_0102700	0.574516	0.39364	-0.08194	0.925694	1.69697	0.05773	-0.134102	0.901915	-0.402276	0.63686
PF3D7_0102800	-0.434838	0.646235	-0.324992	0.733752	0.249047	0.831283	0.756373	0.399412	-0.0749762	0.928866
PF3D7_0102900	-1.29572	0.0693421	-0.799601	0.283084	-0.743798	0.394402	0.146232	0.87145	0.394043	0.580757
PF3D7_0103000	0.784334	0.273292	0.11056	0.901591	1.50864	0.125904	-0.337058	0.706119	0.842283	0.265295
PF3D7_0103100	0.613889	0.46124	0.836526	0.356655	0.355341	0.723951	-0.0903171	0.925205	-1.45905	0.0644178
PF3D7_0103200	1.31248	0.0228697	-0.728458	0.334765	-0.386819	0.62957	-0.277619	0.795617	1.14464	0.134919
PF3D7_0103300	-1.75468	0.00890373	0.100715	0.905261	-0.862817	0.342682	-1.15177	0.245414	-0.610243	0.467614
PF3D7_0103400	-0.525913	0.358214	0.801184	0.323828	0.363432	0.687757	-0.391689	0.68607	-0.355199	0.639573
PF3D7_0103500	-0.890445	0.403066	0.837572	0.383372	1.06057	0.309996	0.32402	0.788981	0.0157368	0.987289
PF3D7_0103600	-1.24634	0.165503	-0.4164	0.640985	0.409363	0.688854	-0.182603	0.873494	-0.00565696	0.995549
PF3D7_0103700	-0.518062	0.61132	-0.625584	0.494999	-0.116867	0.903529	0.712789	0.472002	-0.374069	0.725719
PF3D7_0103800	0.795318	0.234584	1.16496	0.236123	1.37302	0.106426	0.598903	0.568748	1.053	0.233758
PF3D7_0103900	0.658785	0.39211	0.192372	0.817329	0.202825	0.810809	1.47276	0.124856	-0.398048	0.658895
PF3D7_0104000	1.95717	0.0166125	1.64302	0.120176	1.58764	0.23354	-0.619724	0.58357	1.75536	0.0199124
PF3D7_0104100	-1.00451	0.281598	0.77253	0.430469	1.45402	0.41858	0.545211	0.626168	-0.206012	0.827162
PF3D7_0104200	0.288276	0.646506	0.687599	0.408875	-0.0725756	0.936006	-1.15336	0.236321	0.550678	0.54207
PF3D7_0104300	0.438139	0.470784	0.571688	0.520737	-0.29553	0.791523	-1.02107	0.308882	-1.38371	0.0820621
PF3D7_0104400	-0.34547	0.611891	0.245702	0.748695	0.168761	0.844002	0.37456	0.731224	-0.152127	0.86049
PF3D7_0104500	-0.970921	0.155837	-1.26568	0.124296	-0.577306	0.478864	-0.751454	0.388974	0.28859	0.732166
PF3D7_0104600	-2.01787	0.0966417	-0.472953	0.674763	-0.843126	0.419313	0.724702	0.577131	0.0367645	0.982508
PF3D7_0104700	2.09807	0.129919	0.426068	0.768313	1.75338	0.351504	1.83088	0.332457	0.0562108	0.96753
PF3D7_0104800	1.48331	0.0226715	0.515041	0.532062	0.697271	0.461337	-0.230945	0.830299	0.15695	0.844623
PF3D7_0104900	0.444191	0.639429	0.132243	0.912104	-0.678823	0.4321	0.948902	0.430328	1.58715	0.0481602
PF3D7_0105000	1.20352	0.0735089	0.301391	0.73938	0.192508	0.853528	-0.112338	0.908267	0.83915	0.31841
PF3D7_0105100	2.13133	0.00683779	-0.616028	0.542457	1.223	0.260852	-0.531747	0.670108	0.228248	0.790463
PF3D7_0105200	0.966434	0.154419	0.419192	0.617538	-0.531458	0.506774	0.534764	0.582596	-0.930206	0.230049
PF3D7_0105300	1.63721	0.00776798	-0.564169	0.452154	1.7514	0.0441145	-1.03004	0.292407	0.740814	0.283428
PF3D7_0105400	2.14362	0.000318897	-0.267478	0.732661	1.54085	0.0837112	-0.520265	0.664044	1.46514	0.0401424
PF3D7_0105500	2.54453	0.00539902	-0.376509	0.731569	0.968873	0.387914	0.7417	0.482338	1.9723	0.0264771
PF3D7_0105600	-0.203442	0.763026	0.228152	0.799173	-1.49736	0.0798541	-1.12143	0.283431	-0.190181	0.804853
PF3D7_0105700	-0.125465	0.84791	0.57167	0.482578	1.09802	0.342433	-0.62704	0.541564	-1.29591	0.0841418
PF3D7_0105800	0.280569	0.639066	0.869749	0.25337	0.554332	0.545976	-0.0893104	0.92115	-0.816071	0.283945
PF3D7_0105900	0.565004	0.578031	-0.23608	0.781812	0.357605	0.726373	1.41555	0.181659	0.365374	0.694932
PF3D7_0106000	-0.494754	0.442664	0.120408	0.87933	0.365858	0.705404	0.807137	0.398173	-0.476313	0.504112
PF3D7_0106100	-0.171299	0.806118	-0.702315	0.44128	-1.23846	0.144596	0.331146	0.734987	-0.480617	0.549705
PF3D7_0106200	2.1272	0.00310981	-0.0272943	0.975916	1.51986	0.24481	-0.644257	0.529034	0.202497	0.783475
PF3D7_0106300	-1.3835	0.0150977	-0.364111	0.649675	-2.26682	0.016828	0.418958	0.683226	-0.323481	0.720151
PF3D7_0106400	0.461075	0.498996	-1.17553	0.160859	-0.118975	0.884355	1.0593	0.369373	0.562172	0.542041
PF3D7_0106500	0.627393	0.481206	0.756833	0.44598	1.24127	0.299081	0.292704	0.776939	-0.824813	0.356059
PF3D7_0106600	3.15406	0.000132476	1.6107	0.155329	2.31832	0.107165	1.30728	0.517967	-1.53462	0.124978
PF3D7_0106700	-3.04068	8.35e-06	0.361397	0.626795	-1.04899	0.285318	-0.532142	0.592499	-0.868572	0.321876
PF3D7_0106800	0.921662	0.190451	0.282226	0.770653	0.643122	0.516953	-0.597104	0.508005	1.11568	0.157262
PF3D7_0106900	0.102001	0.903435	-0.0489001	0.960518	1.77375	0.0724893	1.51551	0.142645	-0.271232	0.772192
PF3D7_0107000	1.12419	0.103738	0.0665624	0.9336	1.68292	0.046144	-1.20659	0.187756	1.24413	0.0742853
PF3D7_0107100	1.37531	0.15331	-0.00951436	0.992303	0.734499	0.443823	0.230703	0.817678	0.743677	0.377786
PF3D7_0107200	-0.0324166	0.972403	-0.376362	0.651579	0.508166	0.572972	-0.195146	0.852904	0.215562	0.806606
PF3D7_0107300	1.26879	0.142533	-0.110918	0.897753	-0.129228	0.902491	0.272309	0.837394	-0.428237	0.672881
PF3D7_0107400	1.70107	0.0131068	-0.364224	0.646764	1.73071	0.0561617	-0.159961	0.858119	1.69429	0.0192058
PF3D7_0107500	-1.02539	0.0985182	-0.361457	0.624094	-2.23565	0.0178695	0.757443	0.399634	-0.379047	0.707715
PF3D7_0107600	0.810869	0.575041	-1.12202	0.315252	0.6524	0.599537	0.133991	0.939142	-0.132364	0.927734
PF3D7_0107700	0.255354	0.836881	-0.0179869	0.987819	0.466387	0.718664	1.16011	0.250646	1.67012	0.124249
PF3D7_0107800	-1.20436	0.212439	0.250524	0.784111	-0.235075	0.810838	1.52577	0.137775	-0.888312	0.335048
PF3D7_0107900	0.63546	0.422147	-0.880149	0.355361	-0.519649	0.534962	0.501437	0.637273	-0.435742	0.610007
PF3D7_0108000	0.225623	0.703285	0.0560365	0.946242	0.430239	0.654425	-0.67899	0.44418	1.20009	0.103568
PF3D7_0108100	1.02019	0.23198	-0.846334	0.356932	-0.226932	0.8168	1.33066	0.23205	-0.481452	0.582211
PF3D7_0108300	-1.61809	0.0100328	0.66545	0.37277	-0.788828	0.430986	-0.551196	0.558294	-0.721622	0.343269
PF3D7_0108400	0.24206	0.729705	-0.789996	0.387046	-0.151841	0.855549	0.570656	0.582713	0.0384021	0.961669
PF3D7_0108500	0.695071	0.452214	1.095	0.216692	-0.950109	0.286812	-1.69334	0.0900727	-0.424995	0.744639
PF3D7_0108600	0.699525	0.270826	-0.25805	0.747322	0.612046	0.467661	0.00802918	0.993141	-0.0794116	0.91399
PF3D7_0108700	-0.965987	0.152703	-0.290476	0.715451	-0.315175	0.744382	-0.457906	0.643213	-0.56359	0.499285
PF3D7_0108800	0.337391	0.597143	-0.535658	0.487713	-0.647608	0.431241	-0.248886	0.790998	-0.0442937	0.951156
PF3D7_0108900	-0.195529	0.83095	-0.973702	0.439271	3.86904	0.00135974	1.92661	0.278211	2.60198	0.00147327
PF3D7_0109000	-0.187703	0.739099	0.213616	0.812085	1.72442	0.0455371	0.869767	0.47661	1.25469	0.132287
PF3D7_0109100	0.392119	0.531023	1.5014	0.0538216	1.2355	0.248116	1.37675	0.245764	0.646966	0.435061
PF3D7_0109200	0.803435	0.238728	-0.584313	0.477694	0.384383	0.64428	-0.872003	0.317703	0.128378	0.858942
PF3D7_0109300	1.02881	0.255551	-0.504761	0.560081	0.849669	0.418416	2.14393	0.0763003	1.44326	0.111285
PF3D7_0109400	1.24102	0.0642766	-0.201666	0.790561	0.723955	0.402082	-0.625374	0.467182	1.13128	0.114368
PF3D7_0109500	-0.0634603	0.933235	0.353097	0.723954	-0.456363	0.653949	-0.82324	0.339536	1.37646	0.0905154
PF3D7_0109600	0.501628	0.521033	-0.000820934	0.999208	0.744998	0.411177	0.00530754	0.995469	1.0459	0.228382
PF3D7_0109700	0.172886	0.791567	-0.686182	0.443761	-0.23742	0.805364	0.653203	0.479567	-1.00559	0.233948
PF3D7_0109800	-1.0829	0.0781284	0.29885	0.689428	-1.32804	0.110672	-0.975638	0.294899	-0.292007	0.696404
PF3D7_0109850	0.48383	0.533703	-0.141163	0.859793	0.0663886	0.939309	0.230655	0.797016	0.3639	0.632891
PF3D7_0109950	1.43372	0.05594	-1.05845	0.24521	0.0613131	0.940795	-0.453102	0.682684	0.509057	0.492774
PF3D7_0110000	0.122277	0.878362	1.47734	0.109457	1.41755	0.0895032	0.367432	0.702762	1.29369	0.164364
PF3D7_0110100	-1.29801	0.0720432	-0.00457143	0.995284	-0.387939	0.637931	0.390119	0.68168	-0.404562	0.612702
PF3D7_0110200	1.10047	0.0874512	-1.43226	0.0850976	0.69667	0.421445	0.0384183	0.971485	1.43556	0.0892626
PF3D7_0110300	2.08667	0.0100719	-1.1317	0.179167	-0.533589	0.555028	1.27696	0.245519	-0.24795	0.802181
PF3D7_0110400	-0.784518	0.245578	-1.74645	0.0301248	-1.13966	0.185743	0.561724	0.583176	-0.192303	0.820891
PF3D7_0110500	-0.386021	0.594486	0.836144	0.291092	-0.0283829	0.976502	-0.460342	0.648954	0.0600816	0.941241
PF3D7_0110600	-0.345004	0.5758	-0.0312274	0.968926	-0.429874	0.62939	0.0613616	0.945861	-0.885558	0.255696
PF3D7_0110700	-0.11522	0.857969	0.541273	0.479372	0.508097	0.52828	-0.4789	0.622969	-0.346947	0.665368
PF3D7_0110800	-0.804166	0.152125	-0.35262	0.643839	-0.490762	0.530593	-0.772609	0.472442	-0.0391351	0.961742
PF3D7_0110900	-0.471862	0.607608	-1.53025	0.0872187	-0.55612	0.566383	0.492777	0.595855	0.491572	0.623498
PF3D7_0111000	-1.25429	0.104761	0.308475	0.698121	-0.156139	0.889262	0.0204147	0.982925	0.180202	0.838363
PF3D7_0111200	2.9009	0.000337417	-0.564264	0.556324	0.939054	0.372509	0.0178804	0.987564	0.482424	0.621856
PF3D7_0111300	0.952054	0.119538	0.314901	0.703865	1.01598	0.28598	0.281965	0.752745	-0.848102	0.303278
PF3D7_0111400	0.0482398	0.948961	0.654153	0.50467	0.770956	0.445638	1.13068	0.268416	-1.13446	0.221535
PF3D7_0111500	0.651685	0.27347	0.302977	0.723791	0.649559	0.518485	-0.744335	0.398074	0.694126	0.348787
PF3D7_0111600	1.37411	0.13597	1.01271	0.41659	0.198578	0.863064	-0.390378	0.69155	1.78186	0.0437069
PF3D7_0111700	-2.02876	0.478144	-2.18163	0.555331	0.018646	0.992095	2.722	0.152413	4.51571	0.0422894
PF3D7_0111800	-0.879059	0.212732	-0.125381	0.875719	-0.0593076	0.955631	-0.269901	0.783982	-1.22332	0.126237
PF3D7_0111900	1.84881	0.003957	-0.682851	0.375834	0.323578	0.704413	-0.619695	0.555457	1.03849	0.160251
PF3D7_0112000	-0.389052	0.641936	-0.0171924	0.982692	-0.834089	0.324907	0.733277	0.442642	0.54353	0.544501
PF3D7_0112100	2.26653	0.0483135	-0.657439	0.596544	1.45934	0.220965	3.97488	0.224564	1.52808	0.431897
PF3D7_0112200	-1.98066	0.00926635	0.233009	0.784662	-2.1177	0.0247642	1.09937	0.26429	-1.03909	0.188937
PF3D7_0112300	1.30553	0.524902	1.83453	0.371119	-2.05622	0.399572	-0.997055	0.631509	1.88709	0.358678
PF3D7_0112600	4.77214	0.137473	1.3449	0.786788	-0.280918	0.937476	-0.0453882	0.991179	4.56982	0.153147
PF3D7_0112700	3.02039	0.00600888	0.944286	0.337304	-2.08203	0.109665	0.153004	0.8782	0.517715	0.694287
PF3D7_0112800	1.19261	0.0499822	-0.415596	0.668341	0.754282	0.389165	-0.208884	0.835028	-0.4427	0.565077
PF3D7_0112900	0.410509	0.685651	-0.117249	0.900622	-0.882587	0.461888	1.13674	0.627698	1.91739	0.0266363
PF3D7_0113000	-3.23499	4.46e-06	-0.791918	0.477797	-1.73662	0.168641	-2.12055	0.0901986	-2.51559	0.000760328
PF3D7_0113100	-0.943364	0.439883	0.302005	0.792943	0.243582	0.835524	-0.312867	0.808671	-1.97149	0.10395
PF3D7_0113200	-0.551192	0.466924	0.851878	0.290597	0.194095	0.823526	-1.03071	0.302083	-1.16547	0.138572
PF3D7_0113300	-3.1591	2.38e-06	-0.250683	0.748007	-1.34001	0.0928998	-0.215427	0.840762	-2.05915	0.0302464
PF3D7_0113400	0.470173	0.574021	0.732952	0.365426	0.467848	0.590115	-1.0969	0.381299	-0.457731	0.616701
PF3D7_0113600	-1.05897	0.204362	2.49484	0.0134914	0.330699	0.759515	0.465775	0.829026	-3.00606	0.0385418
PF3D7_0113700	-1.49683	0.0154592	-0.29426	0.683225	-0.123698	0.876668	-0.430847	0.639944	-0.200534	0.782288
PF3D7_0113800	-0.457299	0.704733	-0.181753	0.866684	-0.288761	0.817829	2.52676	0.174177	-2.47767	0.0721341
PF3D7_0113900	0.28161	0.689982	-0.816919	0.319707	-1.42178	0.107588	-0.0350223	0.969937	1.17903	0.151563
PF3D7_0114000	-0.922523	0.133	-0.0549786	0.960626	1.15862	0.280028	0.819	0.551082	-0.675432	0.405129
PF3D7_0114100	1.2438	0.476868	-0.305696	0.857274	-1.19776	0.299844	-0.420003	0.707393	-1.61808	0.185422
PF3D7_0114200	-0.251991	0.948512	0.227944	0.963013	-2.31688	0.29406	-3.53147	0.0370275	-2.90332	0.146934
PF3D7_0114300	-3.65979	0.359796	0.798729	0.717803	-3.02105	0.0168043	-4.1296	0.00117171	-2.62001	0.0659889
PF3D7_0114400	0.853882	0.640674	1.39891	0.466641	0.104254	0.96023	-0.298698	0.880012	-2.5757	0.0647039
PF3D7_0114500	2.12024	0.0116816	-0.0695906	0.949677	1.1811	0.272112	0.140956	0.897338	1.15428	0.152557
PF3D7_0114600	0.31931	0.83875	2.69527	0.192407	-0.671073	0.577474	-1.36653	0.461658	0.395958	0.818984
PF3D7_0114800	1.02548	0.69423	0.261567	0.870888	0.697853	0.495213	7.14739	0.0803154	0.474001	0.794441
PF3D7_0114900	3.42549	0.0514763	1.11998	0.520048	1.6384	0.114343	6.71175	0.001846	2.40134	0.155727
PF3D7_0115000	1.49088	0.516346	2.44138	0.0763072	0.848618	0.464983	1.38861	0.535042	-0.611158	0.778711
PF3D7_0115050	-0.281651	0.923416	2.49168	0.327082	0.88176	0.735534	-0.0450641	0.976483	1.72949	0.21326
PF3D7_0115100	1.22827	0.538305	1.03632	0.456667	2.94871	0.0521473	2.21269	0.2657	1.13869	0.466951
PF3D7_0115150	1.68508	0.672492	0.777184	0.720257	1.38907	0.641181	2.19158	0.65404	1.28482	0.724769
PF3D7_0115200	-2.32054	0.47045	5.06191	0.100903	-0.650941	0.75853	-0.786928	0.741394	-0.692128	0.889591
PF3D7_0115400	0.413392	0.84883	3.39378	0.275157	0.296522	0.82752	-1.74981	0.103421	0.925795	0.499955
PF3D7_0115500	2.93662	0.550656	-1.06215	0.753974	-0.837027	0.834422	-1.63963	0.74209	4.31855	0.243893
PF3D7_0115600	-2.59624	0.0605642	0.647425	0.608017	-1.42288	0.237362	-0.108318	0.926535	-0.990395	0.432408
PF3D7_0115700	-0.73351	0.367977	-0.344047	0.703923	0.186532	0.852343	-0.992762	0.301698	-0.237999	0.773506
PF3D7_0200100	1.09708	0.0740177	0.782042	0.32106	0.630011	0.457069	-0.0232543	0.981006	1.38214	0.0675795
PF3D7_0200200	0.857118	0.624458	3.38806	0.0169204	0.00958394	0.994417	0.200627	0.88945	0.983768	0.586732
PF3D7_0200400	2.32637	0.542771	1.3175	0.77503	-0.743971	0.692084	-0.813321	0.712424	0.662763	0.891878
PF3D7_0200500	1.90203	0.610998	2.35436	0.532568	0.430875	0.911206	0.53204	0.887443	4.31855	0.243893
PF3D7_0200700	1.90719	0.576796	4.56239	0.226293	-1.5081	0.363011	-1.66511	0.346055	-0.931479	0.851363
PF3D7_0201200	1.99486	0.629554	5.14911	0.118774	-0.898643	0.637061	-1.50142	0.557637	0.915064	0.754361
PF3D7_0201400	1.10367	0.72927	1.1589	0.679168	-0.276777	0.848038	-1.98417	0.603855	-0.761799	0.778003
PF3D7_0201500	0.108202	0.861317	0.111351	0.883922	-0.0874929	0.919394	-1.13246	0.202368	-0.690496	0.340538
PF3D7_0201600	-2.43194	0.000278758	-0.0695622	0.926526	-0.401505	0.642469	-1.22915	0.219623	-0.89629	0.249051
PF3D7_0201700	-2.38628	0.000147112	0.10843	0.895593	-1.11543	0.235002	-0.0732029	0.958039	-2.15695	0.0256839
PF3D7_0201800	-1.53592	0.00935763	-0.454654	0.579345	-0.113918	0.896113	-0.467308	0.594515	-0.28552	0.707718
PF3D7_0201900	-1.36658	0.0512854	1.00063	0.249393	-0.188416	0.860764	-2.19605	0.0579538	-1.77325	0.0126423
PF3D7_0202000	-3.97318	4.79e-09	0.0624739	0.954833	-1.68559	0.0467864	-0.846091	0.445341	-1.15313	0.246746
PF3D7_0202100	1.03801	0.0802731	-0.834468	0.369913	0.0413654	0.958926	-0.144664	0.895205	0.832183	0.285736
PF3D7_0202200	-1.2518	0.0584578	-1.29	0.11775	-1.01561	0.236421	-0.412491	0.701041	-1.95572	0.0321337
PF3D7_0202300	0.746209	0.624211	0.398351	0.801249	0.507762	0.607958	1.60547	0.213564	0.254748	0.819236
PF3D7_0202400	-1.13665	0.120285	0.34808	0.734044	0.99791	0.46993	-1.77381	0.151459	-2.19174	0.00309741
PF3D7_0202500	-0.456339	0.496625	-1.08119	0.161365	-0.761379	0.424263	-0.349582	0.728068	0.256581	0.823423
PF3D7_0202600	-1.03922	0.154318	0.698511	0.398985	-0.644715	0.489422	-0.194797	0.829532	-0.856909	0.256945
PF3D7_0202700	0.468979	0.53059	-0.0962028	0.907868	-0.139795	0.880248	0.204437	0.820691	0.0108768	0.988838
PF3D7_0202800	0.99733	0.2617	-1.01795	0.292762	0.510217	0.697156	-0.0632179	0.952722	-1.16738	0.20092
PF3D7_0202900	0.808015	0.339146	-0.47485	0.593786	1.68035	0.145455	0.313934	0.773299	-0.439607	0.627849
PF3D7_0203000	0.1796	0.775634	0.211678	0.835029	1.07567	0.345178	-0.781258	0.47982	-1.62858	0.0299417
PF3D7_0203100	0.644883	0.317864	1.3539	0.0929747	0.568863	0.618027	-0.23316	0.837093	-0.475197	0.570862
PF3D7_0203200	0.0231675	0.980069	-0.634905	0.463796	-0.672581	0.451222	1.31051	0.232051	-0.103373	0.91219
PF3D7_0203300	1.45811	0.0409758	-1.23473	0.145043	-0.429229	0.608938	1.17236	0.207874	0.202109	0.810366
PF3D7_0203400	0.773564	0.227394	-0.522102	0.570944	1.15843	0.19447	-0.30049	0.773188	0.69767	0.428327
PF3D7_0203600	-0.406599	0.763309	-0.0167891	0.988725	0.289611	0.810768	0.0398401	0.971126	-0.843723	0.401553
PF3D7_0203700	-1.62046	0.0115161	-0.360474	0.66223	-0.700148	0.379648	-1.06264	0.309104	-0.936919	0.299156
PF3D7_0203800	0.0265434	0.974881	-0.0847181	0.918197	-0.133633	0.892095	-0.142646	0.88392	-0.126655	0.874618
PF3D7_0203900	-0.18157	0.820473	1.08742	0.219053	0.433343	0.638721	-0.916438	0.29809	-0.127965	0.859788
PF3D7_0204000	-0.237312	0.892538	1.01709	0.467642	0.485392	0.738345	0.326937	0.789021	2.56399	0.078938
PF3D7_0204100	-0.740021	0.325625	0.454935	0.595129	0.110695	0.912106	0.36831	0.690043	0.128633	0.888003
PF3D7_0204200	1.42703	0.0115062	-0.729605	0.321016	-0.137109	0.865298	-0.594246	0.487009	0.090913	0.897907
PF3D7_0204300	-3.35131	9.22e-05	0.475945	0.609363	-1.09897	0.293988	0.539202	0.552817	-1.08072	0.206655
PF3D7_0204400	-1.01219	0.423244	-0.746401	0.496523	-1.3315	0.222227	1.07377	0.434085	-2.10728	0.0880582
PF3D7_0204500	-2.22671	0.00229027	-0.344875	0.678654	-0.870569	0.306872	-0.211367	0.822331	-0.615214	0.461054
PF3D7_0204600	-0.789246	0.394369	0.202119	0.818878	-0.65541	0.458426	0.330922	0.730876	-1.75676	0.0774401
PF3D7_0204700	-1.13897	0.0597387	-0.852795	0.356742	-0.877768	0.300119	-0.152928	0.876022	0.331364	0.679218
PF3D7_0204800	0.223433	0.813298	-0.263437	0.779314	-0.15225	0.878909	1.43835	0.176659	-0.463198	0.611722
PF3D7_0204900	0.92299	0.239284	-0.871785	0.352745	0.233277	0.791909	0.123185	0.903324	-0.327995	0.665072
PF3D7_0205000	-0.685027	0.659966	-0.169142	0.883821	0.165713	0.896728	0.862557	0.567067	-3.43876	0.0105979
PF3D7_0205100	0.145649	0.865625	0.533461	0.566291	0.821285	0.541404	-0.905359	0.38722	-1.51219	0.0638938
PF3D7_0205200	1.26023	0.17157	0.7887	0.480783	1.88504	0.144611	-1.83959	0.172316	-0.198951	0.857046
PF3D7_0205300	1.57487	0.144583	-0.736334	0.434502	0.44891	0.691927	-0.174693	0.877099	-0.177224	0.863401
PF3D7_0205400	-1.83606	0.0188673	-0.49202	0.553666	-0.811038	0.420923	0.325651	0.73236	1.05015	0.191282
PF3D7_0205500	0.894974	0.116679	-1.25604	0.131331	0.155004	0.859872	-1.22771	0.254138	1.81538	0.0137146
PF3D7_0205600	-0.488451	0.491299	0.601337	0.468901	0.191886	0.841986	-0.964316	0.32457	-0.134488	0.867516
PF3D7_0205700	0.0532544	0.94446	-1.63212	0.0855821	-0.722935	0.367786	0.893206	0.404934	0.245817	0.780259
PF3D7_0205800	1.82041	0.00518126	-0.470156	0.547433	0.183692	0.841951	-1.10074	0.281193	0.555719	0.458061
PF3D7_0205900	-1.99043	0.00143746	0.566372	0.437536	-1.07375	0.207386	-0.474904	0.65697	-0.889834	0.330109
PF3D7_0206000	-0.7871	0.284945	0.698549	0.399618	-0.622641	0.553682	-0.183784	0.842487	-0.590811	0.448314
PF3D7_0206100	0.620882	0.282026	-0.807454	0.316838	0.193599	0.819213	-0.566395	0.524702	0.582492	0.409095
PF3D7_0206200	-1.16841	0.0589535	-0.18801	0.81315	0.112276	0.910091	0.858	0.429468	-0.307825	0.762444
PF3D7_0206300	-1.6007	0.010274	0.769095	0.358574	0.179336	0.855789	-0.81681	0.384104	-0.686319	0.354852
PF3D7_0206500	-1.26252	0.107158	0.474549	0.536699	-1.11851	0.17642	-0.404173	0.685132	-0.535723	0.479389
PF3D7_0206600	0.713267	0.404568	-1.66594	0.0762822	-0.776673	0.382034	1.06535	0.335153	0.163853	0.876229
PF3D7_0206700	0.0910029	0.880132	-0.743048	0.401183	-1.118	0.223299	1.28679	0.252545	0.257993	0.729935
PF3D7_0206800	0.702411	0.372136	1.91908	0.0894741	2.32044	0.0174323	-0.113088	0.916773	1.74839	0.0880028
PF3D7_0206900	1.63654	0.0189872	0.696037	0.389281	2.2392	0.0093236	-0.92559	0.335919	1.61675	0.0289441
PF3D7_0207000	0.626622	0.372286	0.959084	0.310888	1.94803	0.0331682	-0.889197	0.316882	0.768977	0.379634
PF3D7_0207100	-0.474173	0.436189	0.801412	0.325331	0.913463	0.348701	-0.644141	0.474415	-0.553803	0.466105
PF3D7_0207200	2.07936	0.0112537	0.162804	0.862979	0.951314	0.394899	1.1717	0.342178	1.70624	0.0690096
PF3D7_0207300	0.177916	0.869762	1.58087	0.173747	2.20513	0.138608	-4.03819	0.0919721	-0.147947	0.903475
PF3D7_0207400	-0.717117	0.261302	0.818404	0.328311	2.12951	0.0274999	-0.187472	0.851159	-0.227117	0.781689
PF3D7_0207500	-0.791432	0.180653	1.27147	0.127547	1.77563	0.080417	0.343111	0.751425	-0.697915	0.399072
PF3D7_0207600	-1.14772	0.0771812	0.394441	0.652773	1.51173	0.117578	-0.545598	0.616298	-0.59066	0.504606
PF3D7_0207700	-0.476374	0.511762	0.383094	0.661258	1.41206	0.199007	-0.0622183	0.9567	-0.55785	0.546893
PF3D7_0207800	-1.18216	0.0650314	0.176265	0.835367	0.0822706	0.936049	-0.123674	0.906979	-0.357459	0.698919
PF3D7_0207900	0.341337	0.691114	0.963491	0.421305	1.39391	0.264135	2.37835	0.0529227	1.76887	0.0723287
PF3D7_0208000	0.0709022	0.915253	1.06565	0.200109	1.37566	0.205769	0.423167	0.681432	-1.12971	0.116383
PF3D7_0208100	-1.17485	0.0707513	0.259744	0.787888	1.17936	0.228586	-0.964734	0.350907	-0.997663	0.177868
PF3D7_0208200	-0.65239	0.301557	-0.937273	0.228883	-0.0783639	0.922754	-0.119905	0.889401	-0.147249	0.84617
PF3D7_0208300	-1.06046	0.202329	-0.252611	0.763437	-0.732355	0.373175	0.485196	0.640847	-0.172536	0.826139
PF3D7_0208400	-1.10315	0.103594	-0.139237	0.885177	0.0822031	0.938433	0.0183616	0.985495	-0.899893	0.220578
PF3D7_0208500	1.91829	0.00339266	-0.916439	0.294255	1.03487	0.266184	0.432027	0.693143	0.727341	0.393311
PF3D7_0208600	-0.0377356	0.954932	0.646687	0.431685	1.14227	0.202587	-0.683922	0.438429	-0.613988	0.38545
PF3D7_0208700	1.41916	0.0167596	-1.37077	0.124924	-0.213057	0.789574	-0.330006	0.731125	0.936171	0.284073
PF3D7_0208800	-0.00461976	0.995837	-1.11986	0.151026	-0.464081	0.600954	1.31764	0.206149	1.1207	0.211435
PF3D7_0208900	0.397797	0.860377	1.63364	0.335889	-0.651804	0.647124	3.37715	0.184858	0.312393	0.907346
PF3D7_0209000	1.83901	0.203757	-0.612014	0.56539	-1.08562	0.360769	0.5826	0.777029	1.71651	0.218706
PF3D7_0209100	-2.2536	0.00050519	-0.523277	0.543555	-1.75449	0.0737727	0.743236	0.480904	-0.264249	0.777943
PF3D7_0209200	0.608421	0.291471	-1.05768	0.199926	-0.334379	0.685739	-0.537423	0.60412	1.09148	0.139087
PF3D7_0209300	1.90385	0.00283142	-1.46681	0.117456	0.428358	0.627462	-0.561645	0.664387	0.704786	0.419584
PF3D7_0209400	-0.27043	0.686648	-0.831554	0.300911	-0.72661	0.358588	0.177521	0.858313	-0.0820096	0.909995
PF3D7_0209500	0.808367	0.203217	1.54627	0.058046	1.47281	0.226418	0.913079	0.60591	-1.61241	0.0890143
PF3D7_0209600	-0.756908	0.251138	0.307215	0.700858	0.500798	0.628391	0.479989	0.660037	-0.34243	0.656921
PF3D7_0209700	-0.680417	0.29039	-1.06222	0.189886	-1.19947	0.126637	0.288621	0.749753	-0.0798109	0.914014
PF3D7_0209800	-1.51217	0.00745114	0.0282031	0.969929	-0.823979	0.323244	-0.686043	0.469626	-0.375023	0.630081
PF3D7_0209900	0.0378116	0.986411	-0.473583	0.742159	-0.507079	0.674732	2.26127	0.255365	0.821025	0.703232
PF3D7_0210000	-1.16521	0.0472873	-1.04944	0.17222	-1.60703	0.0400352	-0.193391	0.84042	-0.627819	0.43694
PF3D7_0210100	0.0899327	0.884074	-0.497099	0.556682	0.259351	0.805315	-0.645092	0.452441	1.77604	0.0282319
PF3D7_0210200	-0.445217	0.486691	0.272098	0.762167	0.774285	0.399416	-0.912081	0.318334	-0.34431	0.635163
PF3D7_0210300	0.0147386	0.981665	-0.533321	0.522036	0.117337	0.901872	-0.21361	0.826769	1.09983	0.153402
PF3D7_0210400	2.17269	0.00712203	-1.0576	0.234078	0.822558	0.358335	-0.702407	0.488438	0.912538	0.22293
PF3D7_0210500	-0.726426	0.478349	0.404491	0.710947	0.160403	0.866971	2.00454	0.0903204	0.384887	0.704378
PF3D7_0210600	1.23268	0.0417025	0.72667	0.370238	1.56366	0.0852681	0.182541	0.849652	1.27275	0.0846661
PF3D7_0210700	-0.340453	0.739377	0.213589	0.815371	-0.165004	0.880861	2.11275	0.129663	1.14261	0.233056
PF3D7_0210800	-1.07686	0.221393	-0.636044	0.453432	-0.578671	0.517249	2.95231	0.0114085	0.512152	0.611214
PF3D7_0210900	-0.416848	0.466619	-1.24278	0.140538	-0.827128	0.314572	0.499212	0.604343	-0.890095	0.22768
PF3D7_0211000	-0.210119	0.840308	-0.972753	0.291395	0.42896	0.674143	2.84523	0.0231225	1.76374	0.108916
PF3D7_0211100	-0.833656	0.543773	0.833887	0.46859	0.0335243	0.976146	2.84724	0.0418656	1.54103	0.212867
PF3D7_0211200	1.69605	0.00723805	-0.626987	0.450497	0.495047	0.613225	-0.168996	0.848476	0.673808	0.348179
PF3D7_0211300	1.01686	0.249161	-0.536378	0.591178	0.48814	0.594506	-0.480409	0.61338	0.580848	0.449475
PF3D7_0211400	0.130076	0.884718	-0.260931	0.759843	0.2511	0.805643	-0.162864	0.886736	0.193296	0.84153
PF3D7_0211500	0.16262	0.840152	0.89235	0.331767	1.03126	0.363307	-0.473358	0.615582	0.447882	0.548611
PF3D7_0211600	2.07808	0.00116053	-0.393953	0.64721	2.4464	0.0285407	-0.446402	0.660232	2.55755	0.000331872
PF3D7_0211700	-0.153051	0.817131	0.354915	0.673973	1.27209	0.174926	-0.655118	0.492108	-0.168433	0.817399
PF3D7_0211800	-2.03681	0.000863192	-0.644352	0.394318	-1.0161	0.201408	-0.472699	0.642798	-0.378504	0.634065
PF3D7_0211900	0.443521	0.524026	-0.492851	0.54561	0.388896	0.665177	0.252058	0.787053	-0.585996	0.459972
PF3D7_0212000	1.33794	0.0726265	-0.50401	0.551636	0.459263	0.609595	-0.234904	0.813562	0.00331902	0.99658
PF3D7_0212100	-1.25702	0.0509369	0.284221	0.709425	-0.587744	0.585874	-1.26634	0.164557	-0.963627	0.209126
PF3D7_0212200	0.350334	0.607623	-0.663346	0.387783	0.22216	0.791799	-0.484915	0.616351	0.600744	0.43768
PF3D7_0212300	-1.90808	0.000728684	0.499749	0.525124	-0.858101	0.293057	-0.530685	0.590261	-0.180547	0.828989
PF3D7_0212400	-0.484335	0.500908	-0.0422105	0.958733	-0.594603	0.473441	0.551741	0.547341	-0.52845	0.487205
PF3D7_0212500	-0.416064	0.557178	-0.842296	0.302172	-0.0866866	0.913332	0.0837028	0.93254	-0.227207	0.757959
PF3D7_0212600	-0.685344	0.360801	0.62604	0.484439	2.21896	0.00975565	0.769833	0.502823	0.512099	0.620426
PF3D7_0212700	0.495727	0.562619	-0.286856	0.736789	-0.00502758	0.995352	0.566489	0.589165	0.140944	0.870269
PF3D7_0212800	-0.0271885	0.971337	0.756606	0.410614	-0.888257	0.373394	-0.291847	0.776094	1.41356	0.0911522
PF3D7_0212900	0.576403	0.330551	0.0527524	0.942543	1.00667	0.261989	0.122289	0.903632	-0.781563	0.265314
PF3D7_0213000	2.45846	5.75e-05	-0.911266	0.254336	1.44142	0.133417	0.414821	0.678065	1.16578	0.124663
PF3D7_0213100	-1.53329	0.0171147	-0.835125	0.304765	-0.505429	0.559638	-0.173702	0.867495	-0.139908	0.87389
PF3D7_0213200	1.39203	0.121518	-0.550844	0.507407	0.178695	0.841763	0.584563	0.543731	0.571266	0.531104
PF3D7_0213300	1.03229	0.238915	-0.637616	0.505429	1.32761	0.172646	-0.162511	0.865065	-0.332243	0.672406
PF3D7_0213400	1.48187	0.0180789	0.357167	0.658329	1.23772	0.220976	-0.10312	0.907497	1.49227	0.0334801
PF3D7_0213500	-0.0764065	0.904624	0.151505	0.848076	0.0758575	0.927565	-0.0418157	0.961447	0.397392	0.589144
PF3D7_0213600	0.597879	0.521574	0.141187	0.867081	0.457172	0.646557	0.292087	0.789407	0.554153	0.578224
PF3D7_0213700	0.596831	0.373224	-0.86774	0.337507	0.696315	0.413876	-1.05708	0.270451	1.48996	0.0641873
PF3D7_0213800	1.33631	0.51089	0.82973	0.480808	0.215563	0.840595	2.21998	0.131349	0.480423	0.762071
PF3D7_0213900	-2.63975	8.89e-05	-0.0426387	0.964586	0.197701	0.843443	-1.18189	0.301971	-0.862621	0.280533
PF3D7_0214000	-1.23597	0.0300538	-0.101851	0.890944	-0.841608	0.290184	-0.455247	0.614611	-0.215187	0.765921
PF3D7_0214100	-1.07778	0.104035	-0.327784	0.711625	-2.38764	0.0120841	1.16319	0.236732	0.814021	0.326212
PF3D7_0214200	0.649154	0.370397	-0.316956	0.696471	0.768911	0.334712	-0.668027	0.456212	0.866442	0.226037
PF3D7_0214300	-0.512706	0.44014	-0.497897	0.579647	0.373129	0.75796	-0.855579	0.464383	-1.78498	0.0176328
PF3D7_0214400	-1.14338	0.0616902	0.260136	0.766832	-0.101521	0.922568	-0.179418	0.861066	-1.31194	0.0798058
PF3D7_0214500	-1.4972	0.278317	-0.118099	0.935839	-0.0424839	0.976578	3.70727	0.00563681	2.81216	0.019609
PF3D7_0214600	0.314339	0.62894	1.24227	0.141032	1.73786	0.144734	-0.659671	0.527183	-0.955401	0.221679
PF3D7_0214700	1.45763	0.0293495	0.504511	0.534924	1.5953	0.136224	0.296164	0.816871	-0.10289	0.892306
PF3D7_0214800	-0.212737	0.750784	0.17814	0.811706	-1.39046	0.115912	-0.180349	0.858939	-0.540071	0.484557
PF3D7_0214900	0.201956	0.758403	0.641373	0.508667	0.797083	0.476783	-1.14036	0.248523	-1.69451	0.0189685
PF3D7_0215000	-1.25729	0.0635818	0.345846	0.662722	0.311182	0.746694	-0.332873	0.753252	-0.887983	0.278297
PF3D7_0215100	0.43591	0.469029	-0.883313	0.26178	-0.620097	0.445694	-0.343266	0.736855	0.278113	0.755941
PF3D7_0215200	-0.190979	0.84624	0.430134	0.652855	0.69015	0.525448	0.750823	0.507525	-1.20933	0.268506
PF3D7_0215300	-0.761551	0.265871	0.486553	0.565564	-1.68723	0.0703532	-0.281709	0.808552	-0.135631	0.877643
PF3D7_0215400	-0.529412	0.39393	-0.442532	0.54681	-0.57731	0.549489	0.529891	0.558767	-0.227769	0.777746
PF3D7_0215500	-1.57177	0.033994	0.00652037	0.993066	-1.02147	0.277059	0.262381	0.787106	-0.318592	0.702301
PF3D7_0215600	-0.213762	0.741133	-0.724795	0.335877	0.224609	0.795715	-0.420293	0.634063	-0.500048	0.497734
PF3D7_0215700	-2.98601	1.05e-06	0.0355039	0.964843	-2.11909	0.0214523	-0.178085	0.862832	-0.27923	0.780254
PF3D7_0215800	-0.45326	0.557499	-0.229547	0.782002	0.362082	0.701773	-0.39753	0.666935	-0.0579559	0.940522
PF3D7_0215900	9.12447	0.000104119	-0.876884	0.377103	0.947273	0.420047	0.29202	0.792383	-0.0682779	0.937928
PF3D7_0216000	0.16901	0.820554	0.375132	0.684484	0.295157	0.814909	-0.548832	0.584612	-1.75655	0.0208044
PF3D7_0216100	-0.16087	0.859257	-0.373938	0.669777	-0.666604	0.483693	-0.113437	0.908911	-0.0883964	0.917942
PF3D7_0216200	-1.93461	0.018106	-2.22828	0.00497489	-0.973348	0.231977	0.566926	0.557258	-0.684162	0.463786
PF3D7_0216300	-2.00712	0.0178959	-1.3695	0.151807	-0.186904	0.82681	-0.277974	0.766778	0.103047	0.916158
PF3D7_0216400	0.0443818	0.952091	0.322784	0.695464	0.233248	0.801077	0.298258	0.758725	-0.271361	0.731855
PF3D7_0216500	-0.176348	0.841553	0.609907	0.552596	0.395773	0.746056	-0.121901	0.914763	-1.16341	0.18451
PF3D7_0216600	-0.308826	0.609862	0.348714	0.645736	-0.852345	0.288703	-0.56317	0.569126	0.191386	0.827424
PF3D7_0216700	0.287817	0.626019	0.0216581	0.984047	0.520996	0.686355	-1.52074	0.136643	-2.12213	0.00584797
PF3D7_0216800	-0.157107	0.854573	-0.0594468	0.945354	0.644921	0.728547	0.726831	0.504685	-0.798953	0.351003
PF3D7_0216900	-0.0490056	0.95617	0.74961	0.448999	0.666782	0.56485	-0.733795	0.509246	-1.54714	0.0834365
PF3D7_0217000	1.38337	0.104981	-1.80184	0.0473058	0.480892	0.590889	2.78294	0.0144406	-1.0311	0.242818
PF3D7_0217100	-0.780852	0.238845	0.350305	0.655951	0.891306	0.278148	-0.0137565	0.989595	-0.155514	0.852831
PF3D7_0217200	-1.75001	0.226705	0.0180126	0.986037	0.982135	0.38936	-1.06373	0.380387	0.842969	0.410627
PF3D7_0217300	1.94828	0.0097096	-1.54459	0.0978535	-0.590773	0.470025	0.434068	0.694258	0.268739	0.785962
PF3D7_0217400	3.18983	5.57e-07	-1.30824	0.158251	0.244318	0.77405	0.356232	0.758137	0.825783	0.384127
PF3D7_0217500	0.620325	0.325855	-0.00816085	0.991184	0.883668	0.377273	-0.4301	0.661105	-0.225915	0.819616
PF3D7_0217600	-0.33106	0.641657	-0.760071	0.360378	-0.887748	0.415166	0.175554	0.852901	-0.7611	0.339866
PF3D7_0217700	-0.639024	0.39383	-1.22083	0.129572	0.0306104	0.969345	0.0333121	0.976558	-0.0186287	0.982339
PF3D7_0217800	0.78716	0.173313	-1.14497	0.158915	0.357352	0.71107	-0.775567	0.438236	1.72697	0.0204985
PF3D7_0217900	0.528379	0.378253	0.220661	0.787006	0.894253	0.295518	-0.0860949	0.924727	-0.459121	0.52814
PF3D7_0218000	0.081121	0.89669	0.314273	0.708052	0.96135	0.304719	-0.45985	0.598636	0.857895	0.242387
PF3D7_0218100	1.48701	0.0331767	-0.744788	0.380816	1.53856	0.184791	-0.204022	0.844614	1.28659	0.124064
PF3D7_0218200	-1.18228	0.0699568	2.12689	0.0279744	0.820337	0.349222	0.611922	0.591693	0.178942	0.825125
PF3D7_0218300	1.11734	0.0836616	-0.478718	0.53948	0.00199567	0.998216	0.834916	0.398494	0.741073	0.329897
PF3D7_0218400	-1.653	0.0261128	-0.938443	0.231039	-1.31305	0.137961	0.13154	0.894954	-0.00612064	0.994959
PF3D7_0218500	-0.164676	0.784921	-0.993766	0.234434	-0.0993068	0.911126	-0.47626	0.579091	1.28501	0.119061
PF3D7_0218600	-0.141589	0.853331	0.151997	0.849915	-0.265291	0.765611	0.271304	0.780261	-0.665966	0.400132
PF3D7_0218700	-0.404541	0.53696	-0.259308	0.758745	-0.201331	0.832832	0.575405	0.512958	-1.02187	0.211294
PF3D7_0218800	0.600697	0.459298	-0.654115	0.449624	-1.53449	0.124379	1.02301	0.352029	0.108472	0.904882
PF3D7_0218900	-4.35262	0.197667	-2.61754	0.28524	-1.7048	0.360664	4.05419	0.0934167	5.02544	0.0780951
PF3D7_0219000	-1.21196	0.647061	-2.92898	0.546824	-0.291669	0.903734	4.13474	0.106442	1.39793	0.5684
PF3D7_0219100	-0.0428581	0.961112	0.334173	0.709385	-0.152612	0.864577	-0.316415	0.741472	-0.0296744	0.976825
PF3D7_0219200	0.771931	0.202908	-0.827517	0.287554	1.20824	0.231179	-0.538421	0.591491	1.95683	0.00712416
PF3D7_0219300	1.55282	0.0552592	-1.10714	0.192796	0.314106	0.744745	1.60339	0.167074	1.10257	0.194348
PF3D7_0219400	0.991254	0.117941	-0.187019	0.831338	0.406475	0.686737	-0.714814	0.479464	1.62091	0.0316052
PF3D7_0219500	0.422716	0.505351	0.312078	0.701846	0.857078	0.301253	-0.613328	0.482243	0.688164	0.332004
PF3D7_0219600	-0.782699	0.208517	0.662582	0.419337	0.469699	0.582908	-1.1522	0.225285	-0.576706	0.419832
PF3D7_0219700	-0.183935	0.753188	-0.687419	0.47418	-0.900312	0.274174	0.834161	0.445292	-1.2989	0.157136
PF3D7_0219800	-0.278644	0.678022	-0.0122543	0.986781	-0.501085	0.577384	-0.357589	0.723981	-0.327083	0.684726
PF3D7_0219900	-0.976319	0.331147	-0.786902	0.355333	-1.58427	0.0824984	2.28798	0.07736	1.8593	0.0275034
PF3D7_0220000	-1.04613	0.1164	0.902203	0.244662	-0.822423	0.43071	-1.66374	0.108009	-0.800698	0.368959
PF3D7_0220100	-1.2382	0.0397876	0.252308	0.758265	-0.386875	0.670362	-0.578067	0.532299	-0.794289	0.296938
PF3D7_0220200	0.862329	0.127251	-0.747921	0.354971	0.221318	0.80114	1.19767	0.239508	0.626102	0.379055
PF3D7_0220300	0.880054	0.305981	-0.523789	0.596944	0.672097	0.434593	-0.476904	0.647335	-0.491563	0.530738
PF3D7_0220400	-0.0577675	0.952934	-0.611267	0.583139	-0.658746	0.54785	1.04307	0.704964	-0.043779	0.965774
PF3D7_0220500	1.23236	0.0648913	0.74696	0.360738	0.514956	0.58593	-0.137801	0.885327	0.0163883	0.984415
PF3D7_0220600	0.333609	0.612667	-0.198617	0.821721	0.0708274	0.935824	-1.46971	0.098207	-0.155024	0.828792
PF3D7_0220700	0.00445819	0.99515	-0.537413	0.539775	-0.698153	0.407948	-0.310919	0.761974	-0.197014	0.843111
PF3D7_0220800	-0.199808	0.725729	0.669231	0.35439	0.257776	0.79039	0.923568	0.413528	-0.400283	0.590956
PF3D7_0220900	2.12708	0.513809	-1.52949	0.67131	-0.335786	0.845789	3.44878	0.0717954	-0.191518	0.921854
PF3D7_0221000	1.64352	0.649741	-1.16858	0.604838	0.269958	0.862743	1.62541	0.373122	0.300139	0.879778
PF3D7_0221100	1.92098	0.698392	-0.0223909	0.996397	-0.589944	0.875096	1.05231	0.724325	1.29574	0.637332
PF3D7_0221200	-0.384755	0.667086	-1.03376	0.387834	-0.559548	0.539019	-0.185727	0.865883	-1.01668	0.286982
PF3D7_0221400	-0.11026	0.975107	2.17839	0.538906	-0.630048	0.665905	-3.25101	0.246857	0.320025	0.890153
PF3D7_0221500	-0.629147	0.89924	-4.41485	0.211168	-0.90715	0.419785	-0.0385135	0.983544	-0.234495	0.885117
PF3D7_0221600	4.11481	0.334011	1.6778	0.697885	3.63675	0.424991	1.41306	0.730739	-4.20383	0.152118
PF3D7_0221700	0.0564258	0.940232	0.363419	0.664686	0.0511685	0.96046	0.684718	0.546986	-0.280231	0.759431
PF3D7_0221800	-0.1192	0.923504	-0.111191	0.927483	-0.0665022	0.950137	2.02133	0.206919	-0.420579	0.818223
PF3D7_0221900	-3.88456	0.2483	0.787964	0.691001	-2.13669	0.264489	0.312174	0.925045	-0.388154	0.927162
PF3D7_0222100	-1.29547	0.582838	-2.42471	0.177768	-1.43381	0.206938	0.817674	0.546053	-0.568138	0.647135
PF3D7_0222300	-1.88858	0.175476	-1.5705	0.118846	-0.598167	0.543212	-1.90337	0.394179	-1.89105	0.549981
PF3D7_0222600	0.254473	0.953041	-0.752752	0.772359	-0.574174	0.729018	0.295824	0.923236	-0.160995	0.97311
PF3D7_0222700	-0.963414	0.841866	1.3175	0.77503	-3.08846	0.0638031	1.35612	0.744068	3.02109	0.297177
PF3D7_0223100	-1.33338	0.677373	2.35436	0.532568	-0.447561	0.750662	-0.45311	0.724675	-1.21869	0.719825
PF3D7_0223300	-1.28557	0.794627	1.3449	0.786788	3.24902	0.21597	1.18553	0.812341	2.83956	0.364268
PF3D7_0223400	-1.89965	0.122546	0.781237	0.590995	-2.04246	0.0637895	-2.88854	0.0205014	-0.693418	0.549678
PF3D7_0223500	-0.839613	0.186096	0.286718	0.732719	-1.12426	0.200544	-1.70944	0.0532738	-0.60669	0.420862
PF3D7_0300100	-0.39014	0.534707	0.724135	0.423304	0.950855	0.241024	-0.426603	0.668323	0.110324	0.896471
PF3D7_0300200	-1.98578	0.0375655	1.41339	0.288684	-2.86736	0.0297846	-3.41568	0.000200322	-1.74093	0.0569838
PF3D7_0300300	-0.629147	0.89924	-2.69425	0.429568	-2.55335	0.602357	-1.63963	0.74209	-0.692128	0.889591
PF3D7_0300400	1.15299	0.760311	2.35436	0.532568	-1.56024	0.358113	-2.00345	0.382018	-1.77305	0.717039
PF3D7_0300500	-1.28557	0.794627	0.227944	0.963013	-2.30284	0.339794	1.18553	0.812341	-0.931479	0.851363
PF3D7_0300700	1.92098	0.698392	4.29867	0.285468	-1.74924	0.507425	2.16331	0.658352	-0.692128	0.889591
PF3D7_0300800	0.810842	0.765226	2.54255	0.447256	-0.803103	0.590803	-0.216079	0.93222	-1.12418	0.661403
PF3D7_0300900	2.58546	0.509506	2.55281	0.601807	0.83186	0.692218	0.0481144	0.985511	-0.384134	0.927356
PF3D7_0301100	-1.82952	0.611057	1.0073	0.498255	0.829216	0.748266	3.51461	0.389402	-0.420088	0.88239
PF3D7_0301200	-1.1826	0.0837551	-0.290136	0.760778	-1.92701	0.0241369	0.142189	0.929174	-0.970343	0.230313
PF3D7_0301300	0.396945	0.58336	-0.945159	0.315742	-1.46909	0.0647615	0.872182	0.432065	-0.737156	0.367662
PF3D7_0301400	0.423841	0.72236	-1.18646	0.295929	-0.979841	0.250275	0.19947	0.856124	-0.730222	0.538976
PF3D7_0301500	-0.671307	0.420206	-0.686384	0.430009	-0.788605	0.353664	1.29197	0.218466	0.0876176	0.924626
PF3D7_0301600	-2.85643	6.44e-06	0.30558	0.674714	-1.53799	0.0645398	-0.286416	0.770666	-1.51278	0.067499
PF3D7_0301700	-1.11708	0.0987518	0.690749	0.399785	0.164171	0.859177	-1.31178	0.157053	-0.701324	0.348926
PF3D7_0301800	0.131102	0.85121	-0.449484	0.595916	0.0560359	0.944963	-0.636352	0.500515	0.365336	0.701073
PF3D7_0301900	-1.32339	0.426991	-0.778332	0.510418	0.231004	0.866	2.45951	0.0525088	1.99351	0.0339475
PF3D7_0302000	-1.9795	0.00105095	0.0869508	0.909401	-0.926798	0.261468	-0.634338	0.522725	-0.574426	0.552356
PF3D7_0302100	-2.32648	0.000684164	0.194688	0.807845	-0.437951	0.661478	-0.451811	0.641358	0.119793	0.877252
PF3D7_0302200	0.196038	0.770207	1.04986	0.165768	1.51181	0.196588	-0.770912	0.499745	0.40447	0.691045
PF3D7_0302300	-4.54558	4.94e-05	-0.975402	0.384939	-2.75387	0.00870769	3.74831	0.278795	-1.12891	0.669143
PF3D7_0302400	2.59929	0.049896	-0.0111457	0.996391	0.511069	0.915612	-0.0134307	0.996628	1.48612	0.251841
PF3D7_0302500	0.537989	0.353614	0.0619807	0.93526	1.1312	0.213252	0.374987	0.718659	0.266628	0.775166
PF3D7_0302600	-0.595828	0.493708	0.507549	0.640427	0.208411	0.845478	0.696797	0.457479	0.0289068	0.97165
PF3D7_0302700	1.08256	0.138632	-0.64216	0.462823	0.8432	0.381199	-0.667603	0.493776	1.67176	0.0239547
PF3D7_0302800	-0.401751	0.617299	0.384177	0.643885	-0.736627	0.36144	1.11416	0.301711	-1.10243	0.248146
PF3D7_0302900	-1.6732	0.00797457	0.393037	0.585561	-1.32173	0.0978641	-0.268332	0.759123	-0.512786	0.466021
PF3D7_0303000	-0.664539	0.373423	0.704662	0.385383	-1.34936	0.142494	0.1203	0.900387	-0.00640115	0.993931
PF3D7_0303100	-0.153333	0.820911	0.907083	0.274127	-0.828666	0.349633	0.364287	0.710887	-0.209212	0.774723
PF3D7_0303200	-0.0345655	0.960721	1.05372	0.200576	1.17104	0.350984	-0.472669	0.613022	-1.62328	0.0319731
PF3D7_0303300	-0.0495631	0.939748	-1.31581	0.0945652	-0.0192208	0.980887	-0.402227	0.686696	0.767335	0.317588
PF3D7_0303400	0.0996397	0.892872	-0.376671	0.648575	-0.00371542	0.996695	0.388316	0.684534	-0.0792738	0.915692
PF3D7_0303500	0.775065	0.274196	-0.0407886	0.961746	1.22323	0.212557	0.193329	0.859241	-0.811986	0.32289
PF3D7_0303600	-1.0423	0.592109	0.194704	0.865043	-1.45775	0.166139	-0.51916	0.635594	0.145388	0.922069
PF3D7_0303700	-0.380573	0.547901	0.039175	0.959957	0.0221106	0.979249	-1.18864	0.209865	-0.217168	0.78565
PF3D7_0303800	1.12985	0.0813403	0.550136	0.498968	0.0386264	0.964671	0.0432315	0.963396	-1.01015	0.207431
PF3D7_0303900	1.74058	0.0261058	0.627085	0.489326	0.400335	0.700679	-0.489148	0.667614	0.88186	0.244432
PF3D7_0304000	-1.91247	0.0389813	2.16104	0.0384847	1.58139	0.210632	0.834499	0.512112	-1.02614	0.394616
PF3D7_0304100	-0.227117	0.75676	0.775858	0.297196	0.392137	0.742334	0.463221	0.696121	-0.363102	0.632355
PF3D7_0304200	1.29476	0.0597253	0.353058	0.642484	-0.388299	0.669511	-1.10346	0.23303	-0.835022	0.257867
PF3D7_0304300	0.510661	0.606316	0.656774	0.534602	1.38101	0.204861	1.26709	0.258649	0.126625	0.893138
PF3D7_0304400	1.17223	0.0375567	-1.44119	0.055807	0.135112	0.882426	-0.0972794	0.920377	1.25821	0.106195
PF3D7_0304500	0.619041	0.372184	-0.310987	0.701107	0.32418	0.747029	-0.433277	0.612763	1.42073	0.0638171
PF3D7_0304600	1.14534	0.206028	0.595613	0.595236	-0.945283	0.388763	-0.228244	0.801936	1.5936	0.0900458
PF3D7_0304700	1.98356	0.130443	-0.145583	0.910034	0.97086	0.469115	0.714775	0.623108	-1.8397	0.131448
PF3D7_0304800	-0.137753	0.89715	-0.163033	0.865846	1.69932	0.143243	1.48144	0.15757	0.0134064	0.988437
PF3D7_0304900	0.452296	0.485372	-0.250212	0.763986	0.167396	0.839492	-0.416551	0.662717	0.102872	0.892367
PF3D7_0305000	0.580474	0.354171	-0.211479	0.782913	-0.272684	0.733306	-0.48969	0.614882	-0.333651	0.643759
PF3D7_0305100	-0.486531	0.550808	0.356669	0.66468	0.0825653	0.926053	0.357764	0.697626	0.14864	0.846187
PF3D7_0305200	-0.388191	0.599576	0.430432	0.66309	-0.375839	0.724404	0.956896	0.326931	-1.17023	0.144315
PF3D7_0305300	-0.490067	0.485908	0.181294	0.8196	-0.36133	0.642626	0.84937	0.377495	-0.286639	0.692449
PF3D7_0305400	1.6341	0.0175477	0.457045	0.59319	1.35422	0.146934	-1.01083	0.245207	1.66944	0.0203975
PF3D7_0305500	1.25035	0.0449817	0.167631	0.821115	-0.820001	0.302348	0.171218	0.858793	-0.0133738	0.985941
PF3D7_0305600	0.76548	0.223125	-0.24739	0.74555	0.995759	0.242479	0.456861	0.643082	-0.505285	0.483896
PF3D7_0305700	-0.449528	0.42285	-0.13182	0.874096	-0.275603	0.752475	-0.417993	0.666046	0.482734	0.577601
PF3D7_0305800	-1.29336	0.0896029	0.636346	0.55559	1.39798	0.260515	-0.236805	0.848132	-1.48168	0.104598
PF3D7_0305900	1.09703	0.412009	0.0824926	0.932385	0.704288	0.559548	0.0767982	0.944377	0.743633	0.42757
PF3D7_0306000	0.126006	0.838462	0.0303652	0.974717	1.17767	0.206725	0.0547517	0.958385	0.381776	0.699004
PF3D7_0306100	-0.362016	0.609881	0.0109308	0.989026	-0.660826	0.415473	0.650968	0.498822	-0.570647	0.45688
PF3D7_0306200	-0.125768	0.85966	-0.0159791	0.983678	-0.555082	0.488406	0.157327	0.872425	0.172904	0.836794
PF3D7_0306300	0.364701	0.547875	0.0749441	0.927563	1.10886	0.242358	-1.28835	0.151634	1.21797	0.117012
PF3D7_0306400	0.0720652	0.909248	0.0466255	0.950385	0.40085	0.650955	0.16239	0.877034	-0.666996	0.371459
PF3D7_0306500	0.372841	0.54102	-0.472396	0.532391	1.07357	0.191573	-0.584843	0.542064	-0.176094	0.823829
PF3D7_0306600	1.10903	0.101057	-0.51606	0.533896	0.977833	0.265115	-0.0826647	0.927939	1.02075	0.160658
PF3D7_0306700	0.458216	0.477655	-1.68037	0.0513274	-0.539671	0.521182	-0.588043	0.573311	1.08758	0.160468
PF3D7_0306800	-2.08192	0.000253326	0.306035	0.684709	-1.03049	0.196135	-0.615054	0.528191	-0.593834	0.487397
PF3D7_0306900	-0.509288	0.43611	0.428241	0.66362	0.0805144	0.946845	-1.33196	0.139409	1.86497	0.0754279
PF3D7_0307100	1.12609	0.0689234	-1.09858	0.213038	0.904037	0.340797	-1.70284	0.131393	2.11513	0.00824534
PF3D7_0307200	0.574759	0.308745	-0.693642	0.403275	-0.0701127	0.937782	-0.782996	0.368134	1.04843	0.160597
PF3D7_0307300	1.42071	0.306364	0.752372	0.506976	0.610052	0.669335	0.448967	0.800319	0.0378694	0.978262
PF3D7_0307400	1.69528	0.00752867	0.141995	0.86007	1.16386	0.169467	-0.312921	0.759935	0.18664	0.792704
PF3D7_0307500	-0.173535	0.810711	0.0459641	0.954099	0.554706	0.527722	-0.401278	0.660471	-0.323805	0.658545
PF3D7_0307600	-0.496667	0.478955	0.266906	0.7424	0.691826	0.435444	-0.329981	0.715387	-0.223454	0.767326
PF3D7_0307700	-0.870655	0.180871	0.730581	0.370906	0.162292	0.845335	-0.507335	0.611357	-0.295305	0.747073
PF3D7_0307800	-2.23517	0.000977658	0.256444	0.738626	-1.09146	0.254038	-0.847379	0.402603	-1.10708	0.183039
PF3D7_0307900	0.20867	0.812064	0.0205332	0.98221	0.683565	0.460584	0.3719	0.729141	-0.715848	0.411107
PF3D7_0308000	-0.193346	0.800446	-0.330332	0.688224	0.456966	0.618742	0.610339	0.549728	0.384417	0.622064
PF3D7_0308100	-0.106607	0.886306	0.50248	0.59565	0.638757	0.598981	-0.179821	0.860033	-0.806964	0.263782
PF3D7_0308200	-1.50398	0.01348	-0.984065	0.318816	-2.23138	0.0337197	2.1488	0.0208336	0.80967	0.385033
PF3D7_0308300	1.18076	0.0885136	0.541728	0.526854	1.66254	0.0940507	0.148823	0.901093	0.708311	0.35364
PF3D7_0308400	1.14538	0.610234	3.29531	0.0103328	-0.0777444	0.957163	0.0237681	0.983077	1.04687	0.275102
PF3D7_0308500	-0.165866	0.791716	0.301153	0.721335	1.266	0.230176	-1.01563	0.234441	2.03505	0.0110361
PF3D7_0308600	-0.752401	0.217525	-0.611653	0.437798	-1.32572	0.162421	0.110474	0.909767	-0.408673	0.583182
PF3D7_0308700	-0.864778	0.211079	1.15747	0.175304	1.12876	0.272576	0.475351	0.666174	-0.0125158	0.988093
PF3D7_0308800	0.523936	0.397648	-0.19718	0.816991	1.49019	0.109224	-0.382512	0.655783	1.41826	0.0608142
PF3D7_0308900	-1.54697	0.0106866	0.290369	0.703385	-0.787973	0.364306	-0.787595	0.38151	-0.529969	0.516354
PF3D7_0309000	-0.272672	0.674495	-0.137434	0.867124	-0.989402	0.234643	0.278302	0.777123	-0.451217	0.573748
PF3D7_0309100	1.5367	0.0712097	1.98774	0.0614143	2.02693	0.019466	0.14162	0.879518	1.1135	0.153347
PF3D7_0309200	-0.14498	0.81831	0.641999	0.481913	0.323847	0.790323	-1.07478	0.2777	-1.19341	0.0901998
PF3D7_0309300	-0.473318	0.432878	0.188808	0.801164	-0.73748	0.353094	-0.631505	0.506591	0.140116	0.853028
PF3D7_0309400	-3.34992	0.439672	-3.46705	0.473563	0.759919	0.836325	1.18553	0.812341	2.07065	0.678
PF3D7_0309500	-2.1366	0.000139582	-0.459443	0.570305	-1.6647	0.040489	0.253479	0.813189	-0.540554	0.57134
PF3D7_0309600	-0.670964	0.264787	-0.848776	0.34147	-0.690577	0.525183	-0.541458	0.579717	0.893909	0.31359
PF3D7_0309700	-0.647338	0.301153	0.0905758	0.925553	0.874698	0.387788	-1.03394	0.311574	-0.275132	0.711188
PF3D7_0309800	-1.86743	0.00370519	-1.03749	0.188624	-1.2185	0.155622	0.0492418	0.960926	-0.14125	0.878895
PF3D7_0309900	-1.58919	0.149209	0.418978	0.670879	-0.073699	0.944713	0.388226	0.731054	-0.334173	0.708222
PF3D7_0310000	2.44308	0.000657578	-0.649232	0.454003	1.40279	0.102855	-0.665165	0.501652	0.821535	0.300258
PF3D7_0310100	-1.01587	0.428441	0.641609	0.561874	0.901834	0.504047	-0.168552	0.893117	0.017409	0.989826
PF3D7_0310200	-0.313578	0.637805	-0.290342	0.739778	-0.311997	0.748961	-0.981153	0.380204	-1.34058	0.0964602
PF3D7_0310300	-1.93262	0.00384074	0.366062	0.642825	-0.645236	0.440695	-0.509905	0.570616	-0.453651	0.552248
PF3D7_0310400	0.921421	0.162864	0.422272	0.628607	0.665611	0.590171	-0.999619	0.276211	-1.19738	0.0992766
PF3D7_0310500	-2.21187	0.00149325	0.0808692	0.916944	-1.05442	0.21765	-0.751276	0.393075	-0.293343	0.702754
PF3D7_0310600	0.389727	0.576665	-1.35003	0.136699	-0.18853	0.84221	1.14168	0.333571	0.561997	0.538302
PF3D7_0310700	0.273658	0.732704	-1.20318	0.195324	-0.847708	0.292079	0.28591	0.76975	-0.227337	0.787581
PF3D7_0310800	1.40033	0.0219982	-0.917957	0.296678	-0.616192	0.437677	0.327393	0.741634	-0.267944	0.712453
PF3D7_0310900	0.779644	0.274494	0.851273	0.326518	0.683266	0.519252	-0.307856	0.757574	-1.18967	0.107689
PF3D7_0311000	1.86392	0.247359	0.762882	0.698616	1.07971	0.612048	1.52237	0.537265	0.00112668	0.99939
PF3D7_0311100	-1.35584	0.0324643	0.0984077	0.911988	-0.0329146	0.973804	-0.971425	0.325476	-0.822902	0.251644
PF3D7_0311200	-1.11533	0.35115	0.0202976	0.982787	-1.01144	0.352276	0.452286	0.706945	-1.39108	0.321728
PF3D7_0311300	-1.24869	0.0345291	0.00802853	0.992321	0.54364	0.56847	-0.987815	0.355948	-0.71302	0.414502
PF3D7_0311400	1.20784	0.0757984	1.11872	0.260804	0.275535	0.827261	0.371902	0.77959	-1.5563	0.0671589
PF3D7_0311500	1.57601	0.0392345	-1.20444	0.172382	-0.690266	0.434006	0.0984346	0.930701	1.33042	0.0847788
PF3D7_0311600	0.038951	0.958497	-0.0123015	0.987094	-0.337807	0.697626	0.301355	0.748715	0.237377	0.768146
PF3D7_0311700	0.483561	0.577906	0.29164	0.741959	0.724789	0.374928	1.6276	0.0833065	1.37102	0.0990542
PF3D7_0311800	-0.709301	0.241043	0.152178	0.839738	0.571344	0.487192	-0.450362	0.624435	-0.248273	0.739119
PF3D7_0311900	-0.242477	0.867212	-0.274123	0.814365	-0.452311	0.663402	1.68328	0.134556	-0.154038	0.900971
PF3D7_0312000	0.651914	0.398192	-0.0452859	0.962542	1.44099	0.158276	-1.10479	0.220288	1.91068	0.0295404
PF3D7_0312100	-0.535081	0.4502	0.0158943	0.983767	0.673183	0.454382	0.153612	0.873563	-0.554555	0.476571
PF3D7_0312200	0.386154	0.688776	-0.204074	0.835784	0.86593	0.484902	0.541934	0.634593	-0.692717	0.447139
PF3D7_0312300	0.976409	0.170469	-0.297107	0.707066	-0.0245683	0.980508	-0.215366	0.822121	0.614739	0.392843
PF3D7_0312400	-1.01741	0.113272	0.618166	0.478367	0.704262	0.407271	-0.634634	0.536639	-0.184901	0.825207
PF3D7_0312500	-0.929394	0.247155	-1.03308	0.215341	-1.40525	0.0989344	-0.288163	0.776858	-0.741155	0.409921
PF3D7_0312600	2.48939	0.145362	1.98036	0.505658	-0.146876	0.958725	-2.62457	0.0125693	1.05662	0.472231
PF3D7_0312700	1.51536	0.595444	1.55058	0.525863	-1.03217	0.656272	-2.22063	0.0925145	0.236584	0.936467
PF3D7_0312800	-1.77526	0.00884893	-1.80949	0.0187876	-1.55956	0.0672275	-0.229746	0.828143	0.606236	0.505041
PF3D7_0312900	-0.202573	0.8734	1.87575	0.0649614	0.194762	0.856514	0.764451	0.520194	-1.05618	0.497542
PF3D7_0313000	0.177447	0.808895	-0.880404	0.256654	-0.0728275	0.930637	0.858064	0.405415	0.0489903	0.951027
PF3D7_0313100	-0.967631	0.118811	0.695949	0.366529	-0.206443	0.795026	-0.0436196	0.963362	-0.181589	0.818132
PF3D7_0313200	0.71781	0.356641	-0.39953	0.640521	-0.568199	0.525024	0.915577	0.355683	-0.506897	0.516597
PF3D7_0313300	-0.0271263	0.979076	-0.428897	0.65838	-0.157279	0.872523	0.962366	0.330504	0.0712621	0.944067
PF3D7_0313400	-1.62633	0.0384609	-1.02816	0.309831	-0.520512	0.635166	-0.301022	0.767465	-0.852628	0.298665
PF3D7_0313500	-1.44189	0.140232	-0.219258	0.796197	-0.401303	0.669808	-0.327823	0.754511	-0.837254	0.415087
PF3D7_0313600	-0.280872	0.667303	-0.642979	0.548541	0.827688	0.502147	-1.38652	0.203306	-1.14949	0.138257
PF3D7_0313700	-0.76536	0.35995	-0.233071	0.783307	0.135671	0.885752	0.294013	0.771557	-0.341691	0.665245
PF3D7_0313800	-0.602733	0.4523	0.337976	0.694344	0.589096	0.521159	-0.70998	0.445154	-0.461984	0.536885
PF3D7_0313900	0.641126	0.530442	-0.403231	0.652164	0.492571	0.623088	-1.02049	0.268465	-0.848211	0.292293
PF3D7_0314000	0.144885	0.817155	-0.2119	0.799126	-0.15167	0.863283	0.0261624	0.980393	-0.109236	0.9034
PF3D7_0314100	0.790943	0.20191	-0.388749	0.607707	0.0391486	0.963225	-0.0893514	0.921003	1.0896	0.212667
PF3D7_0314200	-1.06898	0.417666	-0.853522	0.448192	-0.630761	0.581991	0.578703	0.587532	-0.187565	0.862114
PF3D7_0314300	-2.07046	0.459439	-1.85636	0.397721	-0.686683	0.685563	2.66273	0.142896	-1.04862	0.601264
PF3D7_0314400	-0.837791	0.179631	-0.405244	0.675076	-0.216302	0.809642	-0.415634	0.665289	0.450711	0.581615
PF3D7_0314500	-2.08422	0.0268818	-0.00442243	0.995868	-0.676004	0.443353	0.66459	0.487158	-0.69601	0.499006
PF3D7_0314600	-0.374727	0.658139	-0.578359	0.511476	-0.457431	0.616038	0.722429	0.504869	-1.12302	0.211066
PF3D7_0314700	-0.531959	0.499269	1.26852	0.132593	1.75147	0.0664624	0.800611	0.420546	-0.198765	0.813992
PF3D7_0314800	-0.0533179	0.954613	-0.565229	0.652547	1.33283	0.54687	0.707055	0.580023	0.563443	0.488301
PF3D7_0314900	1.21705	0.0546797	0.185387	0.814106	1.18199	0.221219	0.440225	0.664332	-0.103124	0.892008
PF3D7_0315000	1.74959	0.0204532	-0.745826	0.404694	0.472887	0.615061	0.199025	0.85873	0.356559	0.697774
PF3D7_0315100	0.381902	0.503135	-1.05367	0.195306	-0.0357526	0.967052	-0.310939	0.73277	0.741464	0.30651
PF3D7_0315200	-0.277233	0.721535	3.07216	0.00756549	1.99577	0.0606628	1.93091	0.319137	1.81415	0.283021
PF3D7_0315300	1.29786	0.124187	0.443159	0.62894	1.30506	0.205699	0.972278	0.414145	0.523551	0.569076
PF3D7_0315400	1.07548	0.152838	-0.855265	0.278491	0.621041	0.561156	1.50004	0.184606	1.07411	0.268652
PF3D7_0315500	1.79369	0.0109332	-0.50063	0.529961	1.16741	0.158982	0.285085	0.769899	0.208326	0.801423
PF3D7_0315600	-0.364737	0.607988	-0.491913	0.522223	0.618099	0.491586	-0.576247	0.609399	-1.00008	0.241604
PF3D7_0315700	-0.147308	0.872853	-0.56554	0.500409	-0.0696752	0.940369	1.07844	0.335442	-0.258424	0.804127
PF3D7_0315800	-0.768289	0.233717	-1.38219	0.078953	-0.732326	0.365289	0.853504	0.412974	-0.213031	0.790038
PF3D7_0315900	1.09164	0.222063	0.955211	0.331745	1.0527	0.345701	0.830917	0.651837	0.336265	0.742056
PF3D7_0316000	0.701733	0.271683	0.372241	0.647212	0.777452	0.437331	-0.380055	0.705287	0.682123	0.371114
PF3D7_0316100	1.11256	0.0814381	0.365948	0.647325	0.679828	0.460827	-0.173519	0.848503	0.431247	0.57155
PF3D7_0316200	-0.489529	0.474115	-0.101199	0.915955	0.67242	0.472893	-0.679077	0.522743	-0.678601	0.367639
PF3D7_0316300	0.624986	0.336314	0.650744	0.37371	1.12483	0.153874	-0.876375	0.311141	-0.20486	0.772567
PF3D7_0316400	-0.0155237	0.983036	0.102784	0.9049	0.964339	0.337684	-0.525365	0.600429	-1.04493	0.17457
PF3D7_0316500	0.303225	0.642527	0.27907	0.73864	1.07438	0.208138	-0.35623	0.693509	0.187505	0.797173
PF3D7_0316600	-1.57277	0.00701852	-0.724587	0.421801	-1.46759	0.0617471	0.392287	0.716783	-0.228541	0.788977
PF3D7_0316700	-0.117104	0.848665	-0.23289	0.7774	-1.32736	0.124222	-0.563115	0.56172	0.0304087	0.971246
PF3D7_0316800	-0.508409	0.354901	-0.360329	0.669286	0.505701	0.62443	-0.795453	0.357516	1.38257	0.0790797
PF3D7_0316900	-0.750604	0.291054	-0.428618	0.621554	-1.51068	0.0651563	0.978352	0.30684	-0.334267	0.659434
PF3D7_0317000	0.743482	0.21865	-1.22025	0.145485	-0.363884	0.646175	-0.296763	0.792666	0.170666	0.82005
PF3D7_0317100	-0.293313	0.830921	0.301507	0.742447	-0.080777	0.94484	0.462649	0.763491	-0.542705	0.739695
PF3D7_0317200	-0.753527	0.254793	0.533495	0.476171	-0.010287	0.992498	0.00468566	0.996151	-0.595391	0.49523
PF3D7_0317300	-0.535315	0.44142	0.619107	0.414343	-0.465815	0.612543	-1.11995	0.234081	-0.42785	0.567236
PF3D7_0317400	-0.789415	0.376358	0.202209	0.820552	-1.14216	0.26118	-0.488104	0.618462	-0.199938	0.826738
PF3D7_0317500	-1.43742	0.0524432	0.271435	0.742223	0.561148	0.508368	-0.397806	0.689546	-0.518761	0.491361
PF3D7_0317600	-0.988837	0.0831684	-0.499551	0.562231	-0.000193503	0.999861	-0.792945	0.352615	1.4126	0.0949691
PF3D7_0317700	-0.841231	0.176402	-0.299472	0.675768	-0.551012	0.544131	-0.0803437	0.926216	-0.132799	0.856648
PF3D7_0317800	-1.25881	0.0704287	-1.43455	0.070089	-0.590176	0.505468	0.366706	0.678292	0.162448	0.84466
PF3D7_0317900	-1.35067	0.08666	-0.826481	0.339048	-0.674017	0.44668	0.215851	0.816904	-0.44445	0.593517
PF3D7_0318000	0.854441	0.658823	0.410609	0.791429	0.288857	0.834872	0.303973	0.876195	2.71247	0.153977
PF3D7_0318100	0.514949	0.499659	-0.426877	0.614838	-0.0905142	0.915887	-0.271904	0.755259	0.528674	0.478201
PF3D7_0318200	-2.60243	0.00122934	-0.028416	0.97372	-3.06744	0.0010632	0.468377	0.597656	0.615944	0.54071
PF3D7_0318300	-1.90224	0.00581081	0.43142	0.61071	-0.699626	0.39444	-1.37291	0.186194	-0.70553	0.369587
PF3D7_0318400	0.568218	0.453483	0.706498	0.40896	2.60239	0.0165493	0.000757755	0.999426	-0.808926	0.352838
PF3D7_0318500	1.76261	0.00351301	0.588649	0.5238	0.785829	0.493989	-0.559876	0.571591	-0.880856	0.271586
PF3D7_0318600	-1.44746	0.0589403	-0.684132	0.391952	-1.21137	0.218012	0.710279	0.488252	-0.157086	0.853574
PF3D7_0318700	2.86284	4.61e-05	-0.934738	0.385045	0.941445	0.411008	-1.28615	0.366232	0.470636	0.49952
PF3D7_0318800	0.764968	0.359337	-0.387449	0.657714	0.986631	0.286815	0.0447811	0.973145	-1.05241	0.265415
PF3D7_0318900	0.199096	0.755424	-0.228351	0.76257	0.315146	0.712465	-0.0494516	0.955443	-0.519291	0.507596
PF3D7_0319000	-0.958771	0.142765	0.276001	0.737764	0.238486	0.802198	-0.803866	0.39994	-0.816204	0.313352
PF3D7_0319100	0.847339	0.17235	0.0644004	0.940069	1.06698	0.252971	-0.952437	0.268403	1.11993	0.150768
PF3D7_0319200	-1.50719	0.0492632	-0.500439	0.570647	-0.847821	0.339968	-0.661573	0.486324	0.00207442	0.997903
PF3D7_0319300	-0.154159	0.809912	-1.26143	0.104553	-0.373253	0.647747	0.00651	0.994331	0.357986	0.636818
PF3D7_0319400	-1.7812	0.00720946	1.42034	0.101835	1.22106	0.282997	-0.41172	0.65526	-0.959903	0.175765
PF3D7_0319500	-2.14125	0.000446658	-0.0941633	0.912675	-0.716719	0.375502	-0.878269	0.396022	-0.289431	0.752734
PF3D7_0319600	0.112989	0.840336	-1.11293	0.151566	0.634939	0.50941	-0.726193	0.425631	1.40341	0.0711524
PF3D7_0319700	-0.133018	0.857082	0.149263	0.853321	-0.619798	0.435694	0.223787	0.834984	-0.103966	0.885065
PF3D7_0319800	-0.604201	0.668566	0.00123941	0.999276	-0.284793	0.816846	0.666672	0.605762	1.68599	0.185618
PF3D7_0319900	-0.392499	0.683672	-0.895672	0.307622	-0.0203935	0.983233	-0.742096	0.459968	0.561413	0.542016
PF3D7_0320000	1.90624	0.00207584	-0.313197	0.692185	1.3456	0.12956	-0.499246	0.597124	1.68539	0.0188081
PF3D7_0320100	1.46978	0.0114216	-0.841583	0.263688	0.00678547	0.993476	-0.697069	0.470404	1.50231	0.0450485
PF3D7_0320200	0.851869	0.443755	0.0457208	0.961125	0.0460222	0.968938	1.2567	0.321155	-0.271316	0.826685
PF3D7_0320300	-0.982009	0.0836291	-0.190688	0.791544	-0.273735	0.742789	-0.524301	0.565833	-0.43608	0.557339
PF3D7_0320400	0.326625	0.756006	1.28112	0.219045	0.87566	0.45083	0.635577	0.71989	-4.09414	0.0694241
PF3D7_0320500	1.09398	0.105941	-0.363474	0.679352	-0.681348	0.391558	0.453474	0.650642	-0.341403	0.716295
PF3D7_0320600	1.46622	0.0880993	-0.320888	0.747589	0.831429	0.447641	0.776845	0.487794	1.0188	0.215544
PF3D7_0320700	2.00617	0.00220222	-0.383848	0.641052	0.930028	0.25761	-0.877202	0.383032	1.04909	0.190195
PF3D7_0320800	0.182383	0.802839	0.415324	0.616458	-0.253064	0.799236	-0.535144	0.567159	-0.34131	0.664042
PF3D7_0320900	-0.737263	0.289559	0.850712	0.387029	-0.707012	0.488071	-1.04248	0.275316	-0.194024	0.855424
PF3D7_0321000	-0.254139	0.675781	0.331071	0.705415	0.0620971	0.953899	-0.104382	0.90397	-1.34017	0.0733102
PF3D7_0321100	0.796154	0.212464	-0.0630972	0.949075	1.70536	0.0650562	-0.253846	0.781166	-0.753884	0.293727
PF3D7_0321200	1.61675	0.0325823	-0.0812085	0.929277	-0.339678	0.72194	-0.0386711	0.97165	-0.436542	0.568002
PF3D7_0321300	-0.902277	0.431526	0.193656	0.866046	1.10776	0.388925	1.02298	0.453335	-1.94946	0.0770198
PF3D7_0321400	1.11083	0.0709251	-0.431653	0.571783	1.37162	0.18512	-0.863129	0.405682	0.264903	0.728871
PF3D7_0321500	-1.00755	0.151541	0.251035	0.750526	-0.660623	0.496429	1.01544	0.306788	-1.15888	0.12353
PF3D7_0321600	-0.344235	0.589812	-0.159191	0.832686	-0.179281	0.842372	0.260408	0.786775	-0.318821	0.663183
PF3D7_0321700	0.953834	0.162923	0.899109	0.311633	1.01701	0.4337	-0.515262	0.561903	-1.54369	0.0411548
PF3D7_0321800	-1.43242	0.0345236	0.20745	0.783794	-0.456582	0.593068	-0.69703	0.46318	-0.225542	0.792013
PF3D7_0321900	-2.07077	0.00277949	-0.0367068	0.959762	-1.55127	0.060896	0.234072	0.788475	0.0484503	0.947232
PF3D7_0322000	-0.260704	0.645676	-0.698166	0.36233	0.260955	0.804778	-1.17767	0.171682	1.45035	0.0654746
PF3D7_0322100	-1.3151	0.0457285	-0.144593	0.858825	-0.677422	0.471731	-0.122101	0.89072	-0.522403	0.487467
PF3D7_0322200	0.189877	0.819949	1.09885	0.336205	0.88821	0.441717	0.722772	0.524942	0.188578	0.829148
PF3D7_0322300	-0.270341	0.675662	-0.4204	0.590087	-0.233256	0.793822	-0.0557795	0.950837	-0.589909	0.411292
PF3D7_0322400	-1.41288	0.0615763	-0.397159	0.65952	-0.5324	0.57876	0.710197	0.460704	-1.27021	0.160959
PF3D7_0322500	1.03335	0.22573	-0.107842	0.901818	0.585936	0.522267	1.19442	0.236048	0.178834	0.850251
PF3D7_0322600	-0.744697	0.659652	0.288552	0.83373	0.68987	0.615058	-0.53061	0.744871	0.0928593	0.951004
PF3D7_0322700	-1.69853	0.0374145	-0.432003	0.589521	-0.958295	0.251553	0.2377	0.795479	0.0505267	0.946882
PF3D7_0322800	1.01205	0.381527	-0.53961	0.596991	-0.638968	0.547403	-0.387104	0.752339	-0.391052	0.780441
PF3D7_0322900	-1.18714	0.0371838	-0.669049	0.391469	-0.975572	0.256062	-0.605396	0.528987	-0.302401	0.695738
PF3D7_0323000	1.04289	0.0764841	-0.904963	0.26394	0.614093	0.541776	-0.203003	0.836149	1.38536	0.062144
PF3D7_0323100	-2.33729	0.00401043	0.00932773	0.991016	-1.77658	0.0319864	-0.0952897	0.923428	0.0609184	0.936346
PF3D7_0323200	1.5566	0.0980163	0.244165	0.798883	-0.155553	0.890307	0.557845	0.559308	0.33572	0.73733
PF3D7_0323300	0.334255	0.791091	0.178145	0.876599	0.552775	0.655189	1.65103	0.312562	-0.457411	0.735015
PF3D7_0323400	-0.556866	0.369039	1.28912	0.0931662	1.18684	0.253601	1.13785	0.371214	-0.102815	0.89986
PF3D7_0323500	0.327215	0.579423	0.106219	0.89281	-0.367471	0.674218	-0.382827	0.665462	-0.84703	0.238651
PF3D7_0323600	0.466725	0.553167	0.359382	0.663496	-0.61821	0.456842	1.45963	0.198508	-0.585271	0.519354
PF3D7_0323700	-0.0244362	0.968076	0.660014	0.464471	0.112197	0.927593	-0.731835	0.434796	-1.87523	0.00993081
PF3D7_0323800	-1.88392	0.0185029	0.0613171	0.938753	-0.922565	0.286263	0.539729	0.57539	-0.436863	0.594176
PF3D7_0323900	-1.81438	0.710997	-1.6139	0.745246	-3.8584	0.165661	-1.94977	0.6945	2.27938	0.646777
PF3D7_0324100	-1.35416	0.477363	-2.96986	0.204184	-1.33188	0.204311	-1.43865	0.207906	-2.42069	0.0423891
PF3D7_0324300	-1.24592	0.371939	-1.46314	0.164173	-0.0517812	0.957867	-1.42074	0.504529	0.26664	0.886338
PF3D7_0324600	3.31013	0.489856	-1.33366	0.789006	-1.47097	0.306252	-1.86131	0.404301	1.55161	0.686387
PF3D7_0324800	-0.364772	0.817529	1.24446	0.381326	-1.12714	0.393127	0.845553	0.48807	1.84985	0.0817045
PF3D7_0324900	-0.285095	0.633091	0.549421	0.479236	-0.0954316	0.906932	-0.703572	0.445599	0.0956365	0.903779
PF3D7_0400100	-0.478731	0.467213	0.900837	0.283325	0.714462	0.407937	-0.6637	0.473997	0.421484	0.616086
PF3D7_0400200	-1.11053	0.112623	1.39875	0.0959746	-0.0722007	0.929701	-1.64518	0.0974752	-0.282785	0.735135
PF3D7_0400300	-2.10805	0.109838	1.43115	0.301183	-1.37085	0.268953	-1.18876	0.288503	0.435057	0.733758
PF3D7_0400400	-0.617379	0.53783	1.32451	0.258631	0.19238	0.88727	0.00601219	0.996585	0.462217	0.720485
PF3D7_0400500	1.87626	0.0671031	4.79797	0.0992728	1.47618	0.345424	0.97563	0.563937	2.37418	0.0606482
PF3D7_0400600	3.78279	0.000447573	4.90781	0.0356647	1.23368	0.401111	1.37936	0.207575	2.76386	0.000712165
PF3D7_0400700	0.389998	0.877914	4.01336	0.0150469	-0.0944761	0.946916	0.596724	0.740725	0.602057	0.686458
PF3D7_0400900	1.24595	0.79941	0.911537	0.841326	-1.93752	0.18647	-0.336485	0.883406	-0.721601	0.845747
PF3D7_0401200	-1.28557	0.794627	4.29867	0.285468	-1.09077	0.52881	-5.2382	0.0473516	3.31717	0.493832
PF3D7_0401300	-3.09384	0.45917	0.759782	0.781674	-2.21006	0.132256	-1.21573	0.495037	-1.8254	0.57389
PF3D7_0401400	-1.44301	0.530224	-0.0169141	0.993364	-1.68705	0.208325	-2.03824	0.281832	0.561952	0.839212
PF3D7_0401500	-1.37193	0.22548	1.30028	0.262223	-1.69663	0.193046	-2.11034	0.0199996	-0.903091	0.374847
PF3D7_0401600	-1.24329	0.043015	-0.469104	0.553762	-0.299618	0.71764	-1.05508	0.247892	-1.27219	0.122411
PF3D7_0401700	0.171916	0.854729	4.57748	0.00127425	0.622916	0.57917	-0.0575721	0.954839	1.8191	0.0247579
PF3D7_0401800	-0.626857	0.474427	2.53956	0.00615694	-2.37407	0.00444815	-2.61227	0.0282208	-0.445814	0.644144
PF3D7_0401900	-3.21451	0.000876518	-2.91469	0.00844056	-3.21913	0.00289219	-0.109609	0.966261	-2.43665	0.0629371
PF3D7_0402000	-1.69599	0.0311911	1.48025	0.101771	1.49289	0.0747541	-1.56487	0.134347	-2.11999	0.00779568
PF3D7_0402100	0.976618	0.118592	0.28317	0.724107	-0.839128	0.323941	0.274858	0.788865	0.0333313	0.969682
PF3D7_0402200	0.772374	0.210142	1.40765	0.103491	0.861862	0.441913	0.643289	0.634266	0.267058	0.760506
PF3D7_0402300	1.45445	0.0257995	0.92	0.297341	0.706469	0.502969	0.165805	0.906051	-0.75514	0.328776
PF3D7_0402400	0.993788	0.134721	-1.00396	0.278129	0.0036448	0.99651	0.679447	0.507382	-0.906082	0.303074
PF3D7_0402500	0.181454	0.926831	3.94202	0.398076	0.173448	0.895118	-1.28173	0.396028	1.42177	0.426456
PF3D7_0402600	-0.516107	0.863454	4.29867	0.285468	0.187268	0.891435	0.0574251	0.971068	-0.117271	0.96996
PF3D7_0402800	2.08553	0.456135	2.76509	0.408184	-0.776158	0.691027	-1.63963	0.74209	0.0630414	0.980872
PF3D7_0402900	1.79241	0.0138188	-0.649712	0.480738	1.03493	0.337948	0.121333	0.929642	0.306167	0.717955
PF3D7_0403100	0.140879	0.843676	0.14526	0.860039	-0.245565	0.776512	0.143156	0.874909	-0.708123	0.363643
PF3D7_0403200	-1.04085	0.107556	-0.513654	0.630935	-0.117306	0.922646	-0.94736	0.414097	-1.63246	0.0452546
PF3D7_0403300	-0.0685783	0.949328	-0.827066	0.328383	0.162179	0.879693	2.22308	0.06059	1.39058	0.147957
PF3D7_0403400	-1.66933	0.0280321	-0.22553	0.796239	-0.382147	0.659901	-0.543778	0.602509	-0.506696	0.503434
PF3D7_0403500	-1.04608	0.373372	-0.74601	0.439507	-1.4806	0.104632	1.6893	0.108117	-0.201643	0.835332
PF3D7_0403600	-0.488377	0.573042	1.16058	0.194365	0.265312	0.814519	-0.536332	0.581024	-0.303345	0.719845
PF3D7_0403700	-0.119879	0.835016	0.494605	0.511741	-0.191011	0.806819	-1.06494	0.255871	-0.190322	0.791171
PF3D7_0403800	-0.72764	0.265353	-0.0457977	0.953109	-1.42977	0.110355	-0.191591	0.847021	0.417641	0.649917
PF3D7_0403900	0.784745	0.249769	0.952862	0.258169	0.87342	0.449731	0.0757748	0.937441	-0.113418	0.883299
PF3D7_0404000	3.62461	4.51e-10	-0.36117	0.708208	0.86261	0.354858	-0.863076	0.496829	-0.0174296	0.984298
PF3D7_0404100	1.04777	0.408481	0.168269	0.875556	1.65095	0.182453	0.462654	0.741494	0.23678	0.803496
PF3D7_0404200	1.98083	0.0110393	-0.776923	0.380061	0.732677	0.4575	-0.365378	0.727876	0.613509	0.465126
PF3D7_0404300	-1.1416	0.0921537	0.464886	0.59077	-0.273137	0.792641	-1.50333	0.1336	-1.44546	0.0574518
PF3D7_0404400	-0.0154468	0.985927	-1.56032	0.10702	-0.579398	0.528568	0.905422	0.477911	-0.102381	0.906763
PF3D7_0404500	-0.103022	0.931415	0.203495	0.86429	-1.47388	0.163148	0.420653	0.746042	0.298006	0.769567
PF3D7_0404600	-0.451444	0.51694	-0.283774	0.718617	-2.22697	0.0372366	-0.55119	0.567431	-1.04955	0.18685
PF3D7_0404700	-1.26437	0.0433558	0.323096	0.712998	1.2125	0.292572	0.218121	0.843075	-0.257777	0.772756
PF3D7_0404800	-0.166892	0.830404	1.11658	0.184417	0.936442	0.420546	0.759432	0.568542	-0.625315	0.480125
PF3D7_0404900	1.29048	0.0284691	0.323431	0.67533	0.520762	0.523009	-0.332836	0.751031	0.0117404	0.987692
PF3D7_0405000	-1.20833	0.0478584	-0.174807	0.827912	-0.793226	0.353794	-0.652048	0.461713	0.035355	0.961797
PF3D7_0405100	-1.08431	0.0879648	-0.160724	0.84628	-1.57387	0.0713322	1.01803	0.342247	0.683956	0.362291
PF3D7_0405200	-0.0514164	0.936931	1.50933	0.0460973	1.12728	0.257065	-0.0676925	0.939953	-0.455994	0.535377
PF3D7_0405300	0.687558	0.406042	1.08938	0.240283	1.56289	0.169382	-0.0683231	0.946664	-0.757503	0.366231
PF3D7_0405400	-1.38155	0.0242075	0.280118	0.721552	-1.77283	0.0455999	0.29768	0.73595	0.002851	0.997137
PF3D7_0405500	0.621696	0.312969	-1.54163	0.0644067	-0.431282	0.603859	-0.116542	0.910562	0.676345	0.410102
PF3D7_0405600	0.0162883	0.983402	-1.04026	0.217067	-1.02659	0.202966	-0.0160305	0.987066	-0.336152	0.709219
PF3D7_0405700	-0.934792	0.24938	0.43927	0.587981	-0.0900432	0.930983	0.279348	0.787817	-0.680224	0.475035
PF3D7_0405800	2.88741	0.000882342	-0.5221	0.58414	0.954809	0.277303	0.785807	0.516526	-0.0286637	0.980827
PF3D7_0405900	0.669472	0.293597	0.814691	0.322588	1.58081	0.139487	0.104309	0.915412	-0.429892	0.554986
PF3D7_0406000	0.429394	0.470655	-0.62205	0.425819	0.276048	0.7389	0.377314	0.672892	-0.119637	0.868919
PF3D7_0406100	-2.42044	1.7e-05	-0.208837	0.800544	-1.31164	0.114137	-0.657362	0.521364	-0.450106	0.628199
PF3D7_0406200	-1.0942	0.1909	1.30656	0.199347	-0.0344841	0.971104	-0.214057	0.849578	-0.592696	0.611839
PF3D7_0406400	0.201499	0.755837	-0.532757	0.541604	-0.572182	0.491479	-0.474332	0.638473	0.563257	0.501862
PF3D7_0406500	-1.52399	0.0188813	0.842688	0.3843	-0.0677658	0.951728	-1.59359	0.158695	-1.71104	0.0151746
PF3D7_0406600	1.12866	0.547187	-0.692038	0.574358	0.993129	0.445972	0.719207	0.601054	1.00445	0.533372
PF3D7_0406700	1.86768	0.0240281	0.0629688	0.939563	0.413629	0.671433	0.509444	0.600361	-1.09328	0.169713
PF3D7_0406800	0.4825	0.500041	-0.18793	0.8137	1.95005	0.0349223	-0.333911	0.703051	1.44338	0.0659757
PF3D7_0406900	-0.636401	0.460463	1.7118	0.0559429	0.80272	0.538747	0.762885	0.546377	-0.382115	0.71857
PF3D7_0407000	-0.651552	0.417142	-0.854351	0.297703	-0.418567	0.635925	1.32155	0.225999	-0.190702	0.837134
PF3D7_0407100	-0.484849	0.620752	-0.494009	0.567989	-0.463502	0.630897	1.12095	0.294793	0.357122	0.702168
PF3D7_0407200	-0.0416046	0.946878	-0.181408	0.823294	-0.8019	0.340417	-0.753385	0.390925	0.311782	0.722261
PF3D7_0407300	-1.14359	0.175749	-0.932921	0.267247	-0.334887	0.715784	0.5808	0.634583	0.0471425	0.956254
PF3D7_0407400	1.82985	0.00564909	-0.884854	0.257771	0.700007	0.415222	0.572605	0.557562	0.726552	0.389045
PF3D7_0407500	-0.921577	0.441033	-0.900372	0.353556	-1.42553	0.103167	2.11563	0.0694273	-0.179269	0.861894
PF3D7_0407600	-0.963229	0.603523	0.315535	0.832502	1.01458	0.605502	1.02138	0.70802	-0.375283	0.834262
PF3D7_0407700	-0.0979234	0.888571	0.645882	0.497917	0.859367	0.413979	-0.413972	0.650577	-1.50308	0.0313566
PF3D7_0407800	-0.301762	0.628483	0.885076	0.231978	0.864815	0.473213	0.629997	0.529169	-0.387079	0.610208
PF3D7_0407900	0.968954	0.117429	1.08069	0.181574	0.247591	0.801569	0.0615202	0.947221	-0.501373	0.536663
PF3D7_0408000	2.30578	0.000209052	-0.232026	0.783111	1.02813	0.254944	-0.739967	0.57561	2.21145	0.00167782
PF3D7_0408100	-0.72797	0.316594	0.919825	0.299855	0.672111	0.529595	-0.157782	0.875886	-0.741986	0.312643
PF3D7_0408200	-0.643603	0.434475	0.335676	0.689707	-0.352999	0.695982	1.0249	0.366598	-0.955377	0.270369
PF3D7_0408300	-0.697539	0.230396	-0.510487	0.505368	-0.286823	0.716762	-0.372814	0.71361	-0.214998	0.767638
PF3D7_0408400	0.052781	0.961457	0.304151	0.764874	0.299732	0.760149	1.00343	0.336572	-0.223149	0.823159
PF3D7_0408500	-0.830325	0.2429	0.309944	0.727186	0.737385	0.415814	0.293784	0.790257	0.0679835	0.938986
PF3D7_0408600	0.102429	0.896348	-0.100848	0.895435	0.911558	0.33269	0.828261	0.456304	0.0148544	0.985951
PF3D7_0408700	0.363863	0.725563	0.685652	0.532327	1.18	0.254016	0.356016	0.796997	1.16576	0.280379
PF3D7_0408800	-1.68231	0.523631	-0.261986	0.889286	1.44003	0.717354	1.15391	0.817337	2.83956	0.364268
PF3D7_0408900	-1.14522	0.0846674	0.567818	0.49117	0.544577	0.551232	-0.119798	0.899297	-0.453348	0.550165
PF3D7_0409000	-0.492851	0.691635	0.131606	0.921921	0.80939	0.543757	2.44056	0.0571671	0.281239	0.798634
PF3D7_0409100	0.438319	0.440179	-0.507749	0.474967	0.49397	0.541434	-0.0270771	0.974696	0.11041	0.874431
PF3D7_0409200	-0.0470125	0.934524	-0.182837	0.802173	-0.169714	0.830815	-0.665136	0.471051	-0.12795	0.85924
PF3D7_0409300	-2.72633	0.00421236	-0.791534	0.353251	-1.65228	0.0566565	1.49247	0.129165	0.561018	0.597623
PF3D7_0409400	-2.44256	0.000168308	-0.411214	0.57081	-1.37161	0.112274	-0.126883	0.897271	-0.486247	0.535619
PF3D7_0409500	-0.798375	0.247595	-0.437148	0.578903	0.0390155	0.965402	-0.721271	0.490015	-0.354962	0.689799
PF3D7_0409600	-0.322935	0.594185	0.766011	0.305258	-0.985619	0.239742	0.267255	0.766308	-0.513138	0.466079
PF3D7_0409700	1.00645	0.110422	-0.797217	0.317921	-0.811639	0.331249	0.248158	0.78842	0.0617314	0.933652
PF3D7_0409800	-0.630447	0.409091	-0.337555	0.694321	-1.06751	0.238263	1.21751	0.194624	-0.982996	0.26761
PF3D7_0409900	-0.069464	0.924709	1.00779	0.257309	-0.0907853	0.931695	0.19798	0.857324	-0.0448622	0.955026
PF3D7_0410000	-1.25319	0.0483341	1.25883	0.130474	-0.277412	0.763425	-0.223903	0.836128	0.34424	0.68173
PF3D7_0410100	0.758693	0.622959	3.40808	0.227322	-0.436847	0.837462	-0.254846	0.846026	1.22641	0.332148
PF3D7_0410300	-2.09934	0.000992179	-0.343776	0.642066	-1.4779	0.0940454	-0.0445473	0.963492	-0.606559	0.502725
PF3D7_0410400	-0.759621	0.271984	-1.50857	0.060024	-0.732835	0.355586	0.222617	0.820005	-0.252843	0.740038
PF3D7_0410500	2.03198	0.0396843	0.332353	0.753374	-0.0994873	0.936234	1.4123	0.481293	-2.47031	0.0881621
PF3D7_0410600	0.534669	0.368406	-0.729356	0.399031	0.0864648	0.915485	-0.373795	0.71437	0.0803709	0.924145
PF3D7_0410700	0.544107	0.404215	0.871417	0.282221	1.11558	0.308295	-0.85036	0.35345	-0.650873	0.36765
PF3D7_0410800	-0.653399	0.319822	0.739339	0.340572	0.400625	0.712279	-0.799654	0.423394	-0.928516	0.223334
PF3D7_0410900	-1.57351	0.089612	0.0924409	0.918713	-0.922594	0.376683	-0.184053	0.858116	-0.574481	0.539191
PF3D7_0411000	-2.32557	0.000979048	-0.237436	0.760011	-2.02405	0.0581608	-0.312614	0.776494	-0.648283	0.511026
PF3D7_0411100	1.55865	0.175616	-0.931959	0.34693	-0.344066	0.739046	2.04811	0.120564	0.441857	0.712581
PF3D7_0411200	-0.437439	0.636953	0.635996	0.493046	0.672203	0.495392	-0.725562	0.479613	-0.900869	0.331754
PF3D7_0411300	0.26057	0.726773	1.4214	0.103164	1.05944	0.236933	-0.534861	0.541989	-0.36466	0.630109
PF3D7_0411400	-0.757211	0.348532	-0.110496	0.895784	-0.1579	0.845816	0.0690927	0.946617	0.688831	0.433687
PF3D7_0411600	2.38821	0.213657	2.16668	0.546183	-1.08457	0.540498	0.0727953	0.952006	1.57611	0.228876
PF3D7_0411700	0.398651	0.885743	-0.331835	0.881161	0.0685206	0.97043	2.14663	0.545903	2.58227	0.407174
PF3D7_0411800	-1.24157	0.10759	0.578784	0.542144	0.773719	0.463912	-0.176468	0.848976	-0.544181	0.470614
PF3D7_0411900	-1.27272	0.0659976	1.02175	0.253348	0.39809	0.662306	-1.01445	0.320771	-0.299719	0.697762
PF3D7_0412000	-0.434073	0.512773	0.973764	0.253859	1.34055	0.150573	-1.1107	0.250173	-0.729594	0.301135
PF3D7_0412100	0.85382	0.172934	-0.309171	0.701717	1.00201	0.296877	-0.338894	0.698431	0.718052	0.307336
PF3D7_0412200	-1.8306	0.224918	-2.26746	0.0292213	-2.59789	0.022307	0.852802	0.481386	2.14856	0.114183
PF3D7_0412300	-0.183872	0.893865	-1.58817	0.184333	-0.579517	0.666292	1.85697	0.120653	2.08124	0.0404095
PF3D7_0412400	-3.13093	0.000820068	-0.279577	0.787703	-1.64058	0.0969331	-0.014187	0.992056	0.941949	0.471839
PF3D7_0412600	0.254473	0.953041	1.92352	0.639269	-1.13087	0.816636	-0.568938	0.878614	-1.77305	0.717039
PF3D7_0412700	-1.32943	0.233341	-0.883172	0.416739	-2.32995	0.0522402	3.01304	0.0854291	2.85709	0.0520783
PF3D7_0412900	-2.01289	0.559363	-1.78345	0.517552	-2.05407	0.517935	0.537854	0.901201	-0.26536	0.929033
PF3D7_0413200	2.93662	0.550656	2.38247	0.285013	-0.904434	0.630805	1.04668	0.625043	2.72927	0.226017
PF3D7_0413300	0.624973	0.899091	1.92352	0.639269	-1.18235	0.471841	3.49109	0.345739	-0.931479	0.851363
PF3D7_0413400	2.01762	0.0135678	2.42243	0.0477703	1.89337	0.141508	0.153013	0.893884	2.70984	0.000627413
PF3D7_0413500	0.458777	0.494451	-0.793976	0.33486	0.411476	0.676862	0.556557	0.632495	-0.651507	0.371001
PF3D7_0413600	-0.145354	0.7984	0.0315556	0.969075	0.054174	0.949046	-0.369968	0.710712	-0.0696151	0.937392
PF3D7_0413700	0.785065	0.186764	-0.446781	0.58413	0.526811	0.590186	-0.202269	0.813303	0.305906	0.660508
PF3D7_0413800	1.70111	0.176239	-1.16738	0.282712	0.349626	0.757349	1.73929	0.139135	-0.0255981	0.982015
PF3D7_0413900	-0.792849	0.183922	0.547004	0.488233	-0.867536	0.317505	-0.480146	0.598585	-0.820572	0.25018
PF3D7_0414000	0.670774	0.310539	0.915386	0.212067	0.586757	0.53262	-0.414378	0.629778	-0.744668	0.312038
PF3D7_0414100	-0.134975	0.900647	-0.110371	0.923226	0.288977	0.812225	2.5806	0.0258965	1.55187	0.0815238
PF3D7_0414200	2.25336	0.000446849	-0.956056	0.252714	1.5546	0.133043	-0.195493	0.853509	0.887854	0.289175
PF3D7_0414300	1.89852	0.00664381	-1.46203	0.0980145	-0.321619	0.724467	0.207793	0.864934	1.34701	0.176568
PF3D7_0414400	0.938916	0.592628	0.788242	0.643755	1.41726	0.445853	2.13205	0.514655	-0.539347	0.782003
PF3D7_0414500	-1.50993	0.0277337	1.39828	0.142712	0.149377	0.858524	1.98868	0.0838767	1.53855	0.16178
PF3D7_0414600	1.16891	0.0464762	-0.375876	0.632155	1.02393	0.231516	0.143273	0.885482	0.250314	0.74062
PF3D7_0414700	0.0475052	0.942979	0.121392	0.877214	0.223564	0.802892	0.91577	0.412802	0.459616	0.545945
PF3D7_0414800	0.330213	0.605952	0.599681	0.502304	1.17662	0.410397	1.11367	0.337887	0.508933	0.556359
PF3D7_0414900	-0.392425	0.555511	-0.240521	0.79247	1.12845	0.263723	2.39992	0.044456	0.281761	0.806234
PF3D7_0415000	-0.245066	0.72694	-0.726505	0.356791	-1.16844	0.151667	-0.539061	0.545594	0.29624	0.69425
PF3D7_0415100	-2.97527	0.00962287	-1.27431	0.219856	-1.03149	0.350881	1.96388	0.095801	1.36704	0.224958
PF3D7_0415200	-0.555314	0.542499	-0.58104	0.537998	0.28557	0.775701	-0.162898	0.86865	-0.728102	0.362587
PF3D7_0415300	-2.06363	0.00329746	-1.14056	0.238816	-0.331654	0.678865	-0.0982131	0.921812	0.0523592	0.951698
PF3D7_0415400	1.69666	0.00582478	-0.996662	0.192485	-0.147225	0.865529	0.138831	0.883413	0.718344	0.353375
PF3D7_0415500	0.0773163	0.893024	-0.927124	0.199107	-0.687626	0.38253	-0.644335	0.452993	0.181129	0.796718
PF3D7_0415600	-1.01294	0.521146	-0.947413	0.439357	-0.59337	0.57362	0.934808	0.380136	0.954744	0.404448
PF3D7_0415700	-0.93917	0.385929	-0.0287972	0.979116	-0.700471	0.576266	0.273904	0.81556	0.997081	0.3456
PF3D7_0415800	-0.257965	0.738492	1.05921	0.196856	0.476186	0.665651	0.478404	0.644958	0.653291	0.422084
PF3D7_0415900	-1.40651	0.0176188	-0.924166	0.254367	-0.85103	0.387514	-1.44787	0.137513	-0.234246	0.813404
PF3D7_0416000	-1.05455	0.137449	0.707399	0.457842	-1.45345	0.0881014	0.158231	0.868036	0.061836	0.950545
PF3D7_0416100	-0.892273	0.149397	0.974092	0.263317	-0.302915	0.721077	0.105873	0.916283	-0.481324	0.56522
PF3D7_0416200	0.144749	0.810687	0.210831	0.774001	0.123934	0.896248	-0.688242	0.458747	-0.627233	0.451169
PF3D7_0416300	-0.728694	0.403242	0.929285	0.297194	0.564976	0.630455	-0.963844	0.344846	-1.00955	0.234276
PF3D7_0416400	-0.688492	0.249466	-0.709983	0.466118	-0.191774	0.843577	-0.980187	0.321329	-0.516035	0.517905
PF3D7_0416500	0.921788	0.185448	-0.469229	0.575405	0.884954	0.330052	0.912621	0.368586	-0.255335	0.777503
PF3D7_0416600	0.261047	0.743651	-0.440284	0.627178	1.37184	0.163695	2.35692	0.0385177	1.12343	0.23368
PF3D7_0416700	2.29474	0.000801615	-0.579646	0.508703	0.872859	0.298658	-0.374742	0.711104	0.967366	0.182837
PF3D7_0416800	0.210428	0.717865	-0.183507	0.831082	-0.0250545	0.977392	-0.58246	0.50992	0.664304	0.396616
PF3D7_0416900	-1.54561	0.0681193	-0.1764	0.835982	-0.485369	0.58622	0.509115	0.613152	-0.0641404	0.939268
PF3D7_0417000	0.545103	0.542247	0.620865	0.579126	0.101061	0.924047	0.060759	0.966285	2.66336	0.03503
PF3D7_0417100	2.90974	0.0101805	-0.732424	0.475348	0.408769	0.739243	-0.402971	0.742187	0.041395	0.97458
PF3D7_0417200	-0.289494	0.693634	0.132249	0.867341	-0.271669	0.767092	0.390221	0.676452	-0.746117	0.321513
PF3D7_0417300	-0.945752	0.115048	0.495604	0.53731	0.0145438	0.988786	-0.707129	0.426783	-0.840197	0.248305
PF3D7_0417400	-1.03106	0.153474	-0.489917	0.607127	-0.766535	0.46359	-0.370038	0.742687	-0.950345	0.180644
PF3D7_0417500	0.318249	0.640067	-0.415602	0.63194	0.344007	0.709625	-0.0770163	0.942327	0.600421	0.49499
PF3D7_0417600	0.81367	0.270495	0.724698	0.413166	1.33324	0.214374	0.0110306	0.991484	-0.699478	0.36765
PF3D7_0417700	0.88506	0.293849	0.119289	0.887429	0.773292	0.433618	1.04826	0.367868	0.0139265	0.987909
PF3D7_0417800	-0.0244245	0.973376	0.53536	0.499884	0.611694	0.498119	0.188257	0.838093	-0.482991	0.508232
PF3D7_0417900	1.17357	0.271022	0.438583	0.681528	1.09427	0.317618	-0.284554	0.831111	-0.603897	0.546594
PF3D7_0418000	0.159336	0.837268	0.422709	0.622872	0.505324	0.642185	-0.0274506	0.978752	-0.464205	0.565838
PF3D7_0418100	-2.28062	0.00749206	-0.813467	0.350962	-0.483234	0.605336	0.027904	0.977841	-1.34171	0.132225
PF3D7_0418200	-0.621763	0.291916	-0.461307	0.516268	-0.425127	0.609562	-0.505405	0.556156	0.19348	0.784949
PF3D7_0418300	-0.245834	0.691422	-1.05527	0.241726	-0.592184	0.50915	-0.342286	0.697961	-0.470785	0.604464
PF3D7_0418400	2.8027	7.96e-05	-1.38046	0.153454	-0.523113	0.53612	-1.32269	0.295181	0.905308	0.272772
PF3D7_0418500	1.34974	0.03543	-0.3343	0.692915	0.0204789	0.981469	-0.642333	0.48582	1.24046	0.0946147
PF3D7_0418600	1.19802	0.0833135	0.737302	0.361603	1.55594	0.141486	-1.18456	0.322664	-0.149464	0.874884
PF3D7_0418700	0.562664	0.336485	0.375742	0.623848	-0.0880428	0.916443	-0.487935	0.589037	-0.14285	0.849265
PF3D7_0418800	1.60342	0.576285	0.685508	0.487572	-0.981291	0.437813	0.0522542	0.966624	0.0310423	0.979936
PF3D7_0418900	1.33979	0.0703518	-0.106381	0.896534	0.858442	0.311244	0.236117	0.827494	-0.244638	0.742874
PF3D7_0419000	0.582135	0.482709	0.599995	0.496089	0.830688	0.417167	-1.43454	0.125567	0.182503	0.813715
PF3D7_0419100	0.930165	0.291832	-1.03889	0.266136	0.380521	0.708112	-0.121043	0.892557	0.768179	0.347598
PF3D7_0419200	0.158528	0.885398	-0.239285	0.798921	-1.255	0.21915	0.5308	0.601702	1.28719	0.13437
PF3D7_0419300	1.02806	0.186691	-0.566486	0.534489	0.641416	0.550544	0.445797	0.617953	1.007	0.196174
PF3D7_0419400	-0.353409	0.583191	-0.00210334	0.998153	0.173916	0.882672	-1.03773	0.2728	-0.907844	0.253264
PF3D7_0419500	-0.746456	0.347181	-0.274921	0.736735	-1.25887	0.144727	0.984327	0.334042	-0.475866	0.557059
PF3D7_0419600	-0.85783	0.162678	-0.948671	0.268234	0.547787	0.523962	-1.01158	0.284245	-0.00982502	0.989464
PF3D7_0419700	1.11215	0.0992659	-0.655546	0.399316	1.66684	0.0933654	0.679676	0.524198	0.366007	0.625993
PF3D7_0419800	-0.0739022	0.918431	-0.977088	0.182278	-0.399519	0.62468	0.693638	0.472333	0.728603	0.327284
PF3D7_0419900	0.0757394	0.908794	-0.172235	0.852987	-0.87699	0.438134	-0.319617	0.735417	-1.39598	0.0542893
PF3D7_0420000	-1.06603	0.0880822	0.301702	0.756532	-0.528389	0.649485	-1.10398	0.292131	-1.66574	0.0227495
PF3D7_0420100	-0.516367	0.378135	0.49297	0.50444	-0.124334	0.878678	-0.597988	0.506298	-0.455213	0.525504
PF3D7_0420200	-0.0623339	0.952138	1.29511	0.161208	0.381075	0.710231	0.495877	0.638827	0.894411	0.310694
PF3D7_0420300	0.368597	0.550732	0.127662	0.864646	-0.991461	0.242822	0.0845366	0.931587	-0.0848622	0.92175
PF3D7_0420400	1.2461	0.0794743	-0.813235	0.339203	0.574369	0.509368	0.0753979	0.934564	0.723034	0.332974
PF3D7_0420500	1.34658	0.176736	0.421291	0.646749	1.44385	0.182611	1.41683	0.228704	1.381	0.147414
PF3D7_0420600	0.367356	0.633094	0.256248	0.783716	1.24843	0.164605	1.71162	0.125352	-0.51587	0.559836
PF3D7_0420700	0.0718951	0.972847	-0.713998	0.765936	-1.45079	0.412346	1.18553	0.812341	0.710766	0.861392
PF3D7_0421100	-1.24173	0.668408	-0.148164	0.94938	-0.757589	0.716153	1.18553	0.812341	2.38939	0.324594
PF3D7_0421300	0.17398	0.806729	1.63147	0.0551399	1.63036	0.0599863	0.333096	0.731009	1.30341	0.0937705
PF3D7_0421500	-0.933555	0.674559	4.2321	0.105073	0.606057	0.641593	-0.703331	0.505775	0.793801	0.609735
PF3D7_0421700	-0.237346	0.864959	0.647333	0.594308	2.12484	0.107364	4.05419	0.0934167	-0.0324027	0.984116
PF3D7_0421800	2.76414	0.0614746	0.68261	0.673075	0.969031	0.554594	-0.040113	0.989763	-0.571261	0.730137
PF3D7_0421900	3.09265	0.000397107	0.0728841	0.941437	0.465875	0.647823	1.47194	0.413675	0.220735	0.850082
PF3D7_0422000	0.818725	0.285178	-0.224895	0.808897	0.205883	0.805322	-0.0189802	0.984512	0.444873	0.538592
PF3D7_0422100	0.312791	0.621068	-0.888315	0.243433	0.300086	0.736927	0.177285	0.843641	0.625201	0.422775
PF3D7_0422200	-0.913595	0.18744	0.251516	0.779689	-0.301563	0.782139	0.509035	0.632891	-1.09722	0.187908
PF3D7_0422300	-1.9139	0.00950403	1.86952	0.397092	-1.45324	0.1806	1.67232	0.123865	1.27831	0.292717
PF3D7_0422400	0.0542165	0.923789	-1.07509	0.16067	0.131195	0.891811	-0.803697	0.356553	1.26943	0.081405
PF3D7_0422500	-2.23761	0.00367282	0.021266	0.977141	-1.40426	0.0807788	-0.440986	0.661324	-0.529353	0.523477
PF3D7_0422600	0.195102	0.833076	-1.27327	0.164623	-0.897539	0.379047	0.295419	0.766455	0.397138	0.667829
PF3D7_0422700	-1.54753	0.0266225	-0.360714	0.642444	-0.704087	0.405652	-0.65438	0.552563	-0.214672	0.825746
PF3D7_0422800	1.06327	0.156036	0.103033	0.90876	0.874246	0.355228	0.779029	0.44164	0.0913906	0.921946
PF3D7_0422900	2.6458	0.000129043	0.140722	0.885034	0.654003	0.48546	-0.161207	0.87707	-0.208288	0.801659
PF3D7_0423000	1.80626	0.0153822	-0.8029	0.37277	0.400536	0.648714	0.676604	0.532504	0.386265	0.645204
PF3D7_0423100	1.02815	0.0714941	-1.37002	0.0777303	0.547823	0.506641	-0.156051	0.888903	0.705863	0.347867
PF3D7_0423200	1.167	0.0917637	-1.01162	0.254896	-1.01599	0.221896	0.0931911	0.931963	0.320617	0.71223
PF3D7_0423300	1.76779	0.00407055	0.383634	0.670965	0.701952	0.578229	-0.598193	0.59656	-1.70457	0.0253809
PF3D7_0423400	0.0024153	0.997512	-0.231411	0.815292	2.05353	0.107821	0.849081	0.489857	0.0375659	0.964532
PF3D7_0423500	0.00968178	0.989349	0.779411	0.35062	1.02091	0.226615	-1.15827	0.269484	-0.415354	0.66774
PF3D7_0423600	-0.995969	0.102767	0.149412	0.868041	-0.19036	0.858437	-1.10417	0.30421	-0.993788	0.157318
PF3D7_0423700	0.305181	0.693203	-1.17742	0.169443	0.744592	0.342758	-0.0914491	0.932842	-0.142053	0.873254
PF3D7_0423800	1.48048	0.0236766	0.16032	0.834109	0.906576	0.31035	-0.771126	0.44352	0.141222	0.85657
PF3D7_0423900	2.85916	7.84e-05	-1.01369	0.272473	0.504744	0.548757	-0.376959	0.768412	0.857328	0.227757
PF3D7_0424000	0.186606	0.823239	0.683996	0.477753	1.09031	0.277966	1.1357	0.2891	1.1004	0.226629
PF3D7_0424100	0.673323	0.296327	0.59044	0.42725	1.60474	0.127776	1.16462	0.321743	0.855364	0.260998
PF3D7_0424200	0.76746	0.236953	1.40836	0.102329	-0.0144088	0.990762	0.327816	0.79473	0.0138388	0.986586
PF3D7_0424300	-0.299482	0.641581	1.24863	0.0916408	0.568014	0.568764	0.712379	0.537428	0.568817	0.60048
PF3D7_0424400	-1.10116	0.325973	2.13558	0.0262159	0.0922678	0.939413	-0.444347	0.844987	-0.575524	0.715356
PF3D7_0424500	-0.668284	0.280581	0.109015	0.890883	-1.50611	0.0764602	-0.243641	0.817409	-0.397113	0.635826
PF3D7_0424600	1.24288	0.0339049	-0.374691	0.639127	0.0114378	0.989249	0.527874	0.575222	1.33822	0.10075
PF3D7_0424700	-4.06317	2.16e-11	0.951296	0.260593	-0.211467	0.809428	-1.15244	0.313703	-1.70535	0.0677922
PF3D7_0424800	-4.77256	4.65e-13	-4.7489	9.87398e-10	-4.07086	2.30697e-06	-2.9736	0.050449	-5.7338	1.40036e-06
PF3D7_0424900	-4.60277	6.43e-12	-5.20115	4.12683e-09	-4.95312	1.03961e-09	-4.97859	4.51823e-05	-5.12862	4.39985e-09
PF3D7_0425000	-3.43935	0.365186	-1.86424	0.579681	-0.873763	0.819197	-1.94977	0.6945	-0.692128	0.889591
PF3D7_0425100	-3.12979	0.0213549	-1.38018	0.124728	-2.01021	0.0590551	2.19158	0.65404	2.08658	0.174174
PF3D7_0425200	-0.688551	0.493977	-2.07339	0.0143598	-2.27779	0.00937276	-2.68208	0.384096	0.213713	0.838227
PF3D7_0425400	-0.536353	0.552342	-1.41986	0.126333	-1.89882	0.0366138	-0.0134307	0.996628	-0.390586	0.850652
PF3D7_0425500	-0.300896	0.931761	2.90784	0.223497	0.454243	0.707781	1.03789	0.585049	0.222768	0.909208
PF3D7_0425600	-1.28557	0.794627	1.87547	0.704551	0.528248	0.751742	-1.50142	0.557637	-1.77305	0.717039
PF3D7_0425700	-3.81495	0.274552	2.21891	0.413738	-1.60688	0.612502	-0.193879	0.944913	0.693176	0.889197
PF3D7_0425800	-3.39376	0.101925	-0.68734	0.732625	-1.91519	0.296425	1.8263	0.629401	-2.33248	0.431773
PF3D7_0425900	-2.21332	0.086197	-0.304758	0.845132	-3.04584	0.019992	-3.79353	0.000884779	-1.5407	0.142311
PF3D7_0426000	-2.1672	0.0199436	-1.36354	0.21356	-1.12102	0.3253	-2.87052	0.0108611	-1.43549	0.139852
PF3D7_0500100	-0.0357417	0.956484	0.976999	0.256062	0.689851	0.387412	-0.787619	0.38682	0.574224	0.472424
PF3D7_0500200	1.35016	0.639543	1.87547	0.704551	4.16381	0.289623	-2.13064	0.252372	0.842845	0.539246
PF3D7_0500300	0.405386	0.833984	4.69364	0.00963285	0.712726	0.631048	1.13488	0.754059	0.280727	0.880457
PF3D7_0500400	-1.58285	0.680156	2.68888	0.447321	-0.267406	0.906703	-0.451589	0.890641	3.66175	0.362481
PF3D7_0500500	-1.28557	0.794627	4.13396	0.100995	-1.9455	0.405185	2.73855	0.548147	-0.863298	0.811879
PF3D7_0500600	1.72856	0.0112373	1.80272	0.0366789	3.15184	0.00464881	-0.430916	0.689982	0.840574	0.25121
PF3D7_0500700	0.836487	0.819743	0.23989	0.924124	-0.748828	0.783503	3.73853	0.28257	-1.29722	0.724115
PF3D7_0500800	-1.64686	0.0126623	0.476162	0.641988	0.548063	0.646535	-2.8697	0.0127358	-3.10905	5.45663e-05
PF3D7_0500900	1.40648	0.0575042	0.440971	0.593965	2.55423	0.00685485	0.52237	0.677969	-0.356338	0.630929
PF3D7_0501000	0.465659	0.428172	-0.636333	0.461796	0.160826	0.859429	-0.992471	0.251957	0.946072	0.200645
PF3D7_0501100	-1.31377	0.0327625	-0.298019	0.674654	-0.740892	0.357871	-0.928771	0.306075	-0.0162044	0.985706
PF3D7_0501200	-0.893101	0.173825	0.390274	0.662336	-0.218748	0.813748	-2.02476	0.0284832	-0.51519	0.458813
PF3D7_0501300	-4.09326	2.71e-09	1.21825	0.194041	-1.27534	0.104997	-1.90645	0.0863795	-2.75573	0.0250401
PF3D7_0501400	-3.49322	6.12e-05	0.732867	0.428532	-0.445269	0.643129	-2.90472	0.00962916	-2.60647	0.0175363
PF3D7_0501500	1.52351	0.0183373	-0.20496	0.782547	1.29095	0.170924	-0.542271	0.617781	0.565031	0.42994
PF3D7_0501600	2.79435	6.17e-06	-0.665877	0.392766	1.12661	0.288666	-1.5708	0.165867	0.621671	0.401834
PF3D7_0501700	1.19103	0.124499	1.08267	0.364767	2.34151	0.0914614	-0.820585	0.544692	1.32779	0.0827276
PF3D7_0501800	-1.09023	0.0839707	0.660033	0.392336	0.684169	0.485866	-0.351007	0.722481	-1.23422	0.0838032
PF3D7_0501900	-0.682	0.507959	-0.502051	0.56455	-0.437208	0.651628	1.53568	0.151862	-0.0656936	0.940484
PF3D7_0502000	-1.46905	0.0736924	-0.0286971	0.974581	-0.246093	0.768937	1.27957	0.21365	0.625629	0.430373
PF3D7_0502100	1.26976	0.0865679	-0.767803	0.386417	0.534419	0.62795	0.92804	0.37159	0.862509	0.29491
PF3D7_0502200	0.0276933	0.971874	-0.577349	0.488304	-0.692266	0.417124	0.688547	0.481333	0.231466	0.771816
PF3D7_0502300	1.17488	0.259461	0.185252	0.887199	-1.71025	0.298709	-1.40389	0.445465	-0.32793	0.797944
PF3D7_0502400	-1.41202	0.0410393	-0.211228	0.769121	-1.31842	0.0918075	-0.532315	0.604923	-1.23807	0.158373
PF3D7_0502500	-1.44415	0.410668	-0.572894	0.704548	-0.326193	0.835563	1.82998	0.446312	-1.47664	0.572794
PF3D7_0502600	-0.0662425	0.953638	0.619797	0.552958	-0.0907202	0.932662	0.863097	0.40161	-0.776374	0.474233
PF3D7_0502700	-0.869185	0.375886	-1.24225	0.20177	-0.547127	0.548035	-0.194571	0.833191	0.224433	0.827971
PF3D7_0502800	0.048682	0.955561	-1.17426	0.160609	-0.383034	0.696764	0.281016	0.790124	1.41467	0.164943
PF3D7_0502900	1.73716	0.0188868	-0.119657	0.894491	1.5426	0.0969759	-1.44353	0.120967	1.178	0.118125
PF3D7_0503000	0.899302	0.146989	0.455703	0.566527	0.757236	0.348038	-1.29571	0.156189	-0.105581	0.890739
PF3D7_0503100	0.410546	0.617051	-0.604837	0.472217	-0.0102257	0.991143	0.535294	0.568974	0.562036	0.491068
PF3D7_0503200	0.475748	0.54096	0.644343	0.484404	0.461767	0.644228	-0.0574013	0.951446	-0.874299	0.255681
PF3D7_0503300	-2.05425	0.000394251	-0.189144	0.828088	0.147811	0.873242	-0.949539	0.311662	-0.747476	0.297357
PF3D7_0503400	1.26001	0.0841876	0.571126	0.509014	1.47422	0.0971001	-0.602069	0.51094	0.609479	0.467168
PF3D7_0503500	0.372068	0.577317	0.732044	0.367372	-0.146587	0.865487	0.117122	0.901726	0.0771995	0.920331
PF3D7_0503600	0.129986	0.825679	1.19688	0.116749	0.460051	0.620415	0.0444365	0.963406	-0.0180068	0.981916
PF3D7_0503800	0.721257	0.192183	-1.15127	0.137591	0.0648594	0.944175	-0.691007	0.462406	1.44914	0.0558263
PF3D7_0503900	-1.62841	0.339407	-0.906992	0.43892	-0.675864	0.50716	0.850447	0.410119	-0.508648	0.655675
PF3D7_0504000	-0.711249	0.380083	0.0531317	0.948562	-1.58274	0.0783977	1.24987	0.170013	-0.211075	0.793661
PF3D7_0504100	2.03109	0.00157088	-0.816856	0.331195	0.397681	0.65182	-0.330204	0.742373	0.766034	0.292264
PF3D7_0504200	0.503828	0.510376	1.15382	0.19884	-0.196741	0.844576	-0.943895	0.313301	0.44498	0.598834
PF3D7_0504300	0.387229	0.822004	-0.707461	0.519532	0.180599	0.872769	1.50455	0.25317	0.974451	0.426846
PF3D7_0504400	-0.143123	0.836105	0.362422	0.635971	0.403065	0.629429	0.737528	0.426962	-0.337226	0.653772
PF3D7_0504500	0.967171	0.29099	-0.25901	0.774068	-0.175239	0.86913	0.91977	0.46392	0.62277	0.470184
PF3D7_0504600	-0.6215	0.369205	0.643201	0.475837	0.807012	0.329947	0.107104	0.923691	0.297184	0.765389
PF3D7_0504700	-0.868891	0.265364	-1.59558	0.165765	0.0453524	0.971283	-0.590064	0.663798	-2.00194	0.0216085
PF3D7_0504800	-0.0252213	0.971166	-0.0891774	0.91723	1.13966	0.295132	0.158145	0.864237	-0.560403	0.450553
PF3D7_0504900	-0.759429	0.315441	0.235919	0.788837	1.24546	0.144699	-0.988554	0.297434	-0.024517	0.976731
PF3D7_0505000	-1.44602	0.114403	-0.722668	0.366648	-0.646363	0.437694	-0.18176	0.858931	-0.0681179	0.942277
PF3D7_0505100	-1.44316	0.0353128	-0.422475	0.636443	-0.407131	0.660925	-0.570993	0.571784	-1.04625	0.178648
PF3D7_0505200	-0.811254	0.242795	-0.148763	0.85386	-0.967086	0.292799	-0.00253814	0.997978	0.539342	0.510897
PF3D7_0505300	-0.33026	0.762839	0.788663	0.443772	2.42486	0.153826	1.66881	0.159466	0.879284	0.369556
PF3D7_0505400	0.803186	0.240854	1.24739	0.161874	1.09221	0.275731	-0.690377	0.435162	-0.649086	0.375282
PF3D7_0505500	-1.36214	0.0412436	0.751045	0.337347	-0.318666	0.711786	-0.230705	0.816839	-0.489036	0.550911
PF3D7_0505600	-0.0998355	0.912008	-0.415197	0.651891	-0.980761	0.278385	0.688456	0.505448	-0.690579	0.474001
PF3D7_0505700	-1.02417	0.0962025	0.853454	0.303929	0.797919	0.391487	-1.01216	0.273465	-0.432804	0.563942
PF3D7_0505800	0.596038	0.391463	0.106183	0.906713	0.613238	0.539114	-1.70793	0.057738	0.938555	0.254505
PF3D7_0505900	1.0283	0.113283	-0.286114	0.733225	0.98517	0.272826	-0.764105	0.415929	1.43148	0.0455629
PF3D7_0506000	-0.670998	0.422956	-1.04611	0.201239	-0.179877	0.870955	0.992165	0.331748	2.35194	0.00582747
PF3D7_0506100	0.397146	0.55254	-1.23426	0.173883	-0.253004	0.763002	0.686501	0.541544	-0.337679	0.714438
PF3D7_0506200	-0.263179	0.748298	-1.31088	0.150698	-0.803883	0.342401	0.229486	0.813148	0.128942	0.881043
PF3D7_0506300	0.668126	0.41277	-0.675529	0.423681	0.648635	0.485498	0.545388	0.534673	-0.00568498	0.994448
PF3D7_0506400	2.6015	0.000199981	0.552093	0.542885	0.0828872	0.944313	-0.656017	0.636582	0.2238	0.780102
PF3D7_0506500	-0.722956	0.231048	0.449956	0.635502	0.0688384	0.956091	-0.852716	0.361354	-1.27513	0.0760011
PF3D7_0506600	2.88025	0.335784	0.932934	0.745377	-0.0314765	0.988517	0.286483	0.90668	1.0284	0.743676
PF3D7_0506700	-0.788874	0.260723	-0.224095	0.785823	-0.854215	0.307174	-0.637295	0.538783	-0.836405	0.301429
PF3D7_0506800	-0.78673	0.213162	-0.67709	0.371889	-1.12245	0.245476	-1.0857	0.256229	-0.925606	0.228987
PF3D7_0506900	-1.03972	0.113481	0.132541	0.861826	0.975734	0.282738	0.960483	0.419631	-0.388144	0.676614
PF3D7_0507000	2.51628	0.00811437	0.430503	0.668393	-0.165194	0.895388	-0.0621939	0.950849	1.00467	0.256153
PF3D7_0507100	-1.93702	0.00107284	-0.504642	0.531525	-1.26568	0.132175	-0.299211	0.770242	-0.554221	0.539514
PF3D7_0507200	0.068306	0.931827	-0.533683	0.51504	-0.416575	0.658905	0.0549247	0.959075	-1.06556	0.202511
PF3D7_0507300	1.75458	0.00409819	0.625578	0.487293	0.900245	0.502788	-1.00165	0.50011	-1.92083	0.0436981
PF3D7_0507400	1.03543	0.124296	0.654111	0.520643	2.56824	0.0241569	1.66489	0.141523	2.88465	0.000531504
PF3D7_0507500	-0.149243	0.828021	0.202479	0.822978	1.06743	0.265787	1.49831	0.24375	0.80676	0.340572
PF3D7_0507600	-1.07625	0.120043	0.0169315	0.982617	-1.04133	0.285182	0.834492	0.431954	-0.713089	0.407965
PF3D7_0507700	0.777116	0.213031	0.39673	0.587978	-0.137675	0.871224	-0.0661504	0.949987	-0.533935	0.459935
PF3D7_0507800	-0.337364	0.567098	-0.0202043	0.980124	-0.538861	0.586916	-0.8753	0.306974	-0.324797	0.654585
PF3D7_0507900	1.47103	0.0249214	-1.33068	0.140982	-0.840071	0.294558	-0.631365	0.547166	0.488997	0.532139
PF3D7_0508000	1.32119	0.0416817	0.126753	0.869369	1.35846	0.181524	-0.162374	0.888087	0.0139591	0.984427
PF3D7_0508100	-0.116848	0.861554	0.56961	0.489345	1.00697	0.366001	0.832684	0.429078	0.615301	0.456438
PF3D7_0508200	0.0530506	0.933807	-0.512709	0.530008	0.229616	0.793872	-0.173438	0.879341	0.00291666	0.997487
PF3D7_0508300	0.0315102	0.963549	-1.13553	0.213179	-0.646484	0.429783	0.79259	0.435085	-0.0223482	0.9786
PF3D7_0508400	0.393108	0.622285	1.27597	0.147794	0.577811	0.57656	1.34974	0.17864	-0.33174	0.723975
PF3D7_0508500	0.289926	0.621548	-0.107271	0.895068	-0.199811	0.832132	-0.0317796	0.974003	-0.0418141	0.959585
PF3D7_0508600	0.504607	0.372569	-0.800902	0.316497	-0.172008	0.847488	-0.639249	0.457582	1.22793	0.105143
PF3D7_0508700	-0.648283	0.271426	0.388185	0.66686	-0.040429	0.972952	-0.0994562	0.915838	-1.86794	0.0124532
PF3D7_0508800	1.5074	0.0153872	0.380635	0.622028	1.39394	0.108645	0.211123	0.813586	0.11465	0.876261
PF3D7_0508900	-0.484101	0.484289	0.864119	0.362057	1.29394	0.306017	-1.10509	0.271428	-1.19722	0.0977548
PF3D7_0509000	0.768058	0.193018	-0.519256	0.499148	0.279108	0.74632	-0.593094	0.488332	1.14752	0.0992682
PF3D7_0509100	-0.94551	0.180263	0.664191	0.44922	1.08144	0.366325	-1.15648	0.231544	-1.5682	0.034554
PF3D7_0509200	1.87828	0.0932354	-0.431622	0.652744	-0.0278555	0.979839	-0.0897807	0.935073	0.897813	0.389071
PF3D7_0509300	1.00516	0.101469	-0.443881	0.558965	0.836865	0.307815	-0.629123	0.468039	0.799852	0.276623
PF3D7_0509400	-2.57367	0.000191053	0.410053	0.593608	-1.49865	0.057649	-0.780749	0.385086	-0.412461	0.619037
PF3D7_0509500	1.98751	0.0337552	0.413339	0.675368	0.529029	0.632478	1.24479	0.264127	0.0647462	0.942916
PF3D7_0509600	-0.372253	0.553044	-0.323964	0.659416	-0.378992	0.631123	0.376596	0.675765	-0.342431	0.637091
PF3D7_0509700	0.840986	0.350324	0.0736935	0.929976	0.310664	0.762567	-0.493805	0.619301	0.138493	0.878527
PF3D7_0509800	0.503179	0.428929	0.43741	0.598407	-0.614869	0.516345	-0.198376	0.828702	-0.609413	0.449436
PF3D7_0509900	1.60196	0.0375764	-0.143779	0.890076	1.80388	0.132166	-0.108813	0.901916	0.680893	0.37741
PF3D7_0510000	-0.612464	0.468813	-0.0760828	0.940865	1.19518	0.278302	-1.00158	0.39396	-1.00688	0.240129
PF3D7_0510100	0.651727	0.305756	0.255412	0.744854	0.562565	0.543033	0.342285	0.702218	-0.469135	0.528064
PF3D7_0510200	-2.31589	0.000196755	0.192133	0.81256	-1.40343	0.0995488	-0.401436	0.690575	-0.374484	0.679459
PF3D7_0510300	1.00304	0.259982	0.481417	0.570371	1.2901	0.12178	0.567253	0.571516	0.159211	0.865059
PF3D7_0510400	-3.09335	0.00913704	-1.05348	0.253325	-0.98458	0.267921	2.26976	0.0842623	0.216542	0.8718
PF3D7_0510500	-0.436149	0.466692	0.282312	0.734624	0.0679434	0.946608	-0.269234	0.765687	-1.27998	0.0761197
PF3D7_0510600	-2.21754	0.648864	2.96283	0.542609	1.42633	0.774678	-1.96581	0.22951	-0.686202	0.822871
PF3D7_0510700	0.0770419	0.972797	-0.420054	0.790179	-1.79792	0.432657	4.63611	0.10173	-0.160995	0.97311
PF3D7_0510800	-0.633789	0.512227	1.03809	0.279157	0.0455747	0.966923	0.602206	0.673696	0.926801	0.450052
PF3D7_0510900	0.0153491	0.997129	0.536738	0.718648	-1.7859	0.35154	3.6232	0.186884	-0.899232	0.754426
PF3D7_0511000	0.83916	0.13233	-0.965295	0.227812	0.148292	0.86989	-0.789256	0.401104	1.52368	0.0383823
PF3D7_0511100	1.05382	0.241233	-0.449097	0.623939	0.00833657	0.993034	1.10168	0.318862	0.561382	0.558066
PF3D7_0511200	-0.496261	0.452098	0.584571	0.473914	1.20706	0.199203	0.0983788	0.91415	-0.255092	0.726353
PF3D7_0511300	0.580886	0.442678	0.709581	0.423589	-0.471975	0.572045	0.401801	0.680332	-0.275065	0.745545
PF3D7_0511400	1.56612	0.134146	1.58867	0.203881	0.817864	0.462911	1.95413	0.16652	-0.833267	0.445639
PF3D7_0511500	-0.853359	0.248813	-0.213489	0.806571	-0.878941	0.378593	-0.187179	0.856884	-1.05572	0.139733
PF3D7_0511600	2.1674	0.00165533	-0.45786	0.562702	0.526028	0.612275	0.4381	0.714652	0.817023	0.321812
PF3D7_0511700	-1.1732	0.307959	-1.36289	0.17692	-1.01795	0.389251	1.92144	0.0850813	2.49571	0.00435714
PF3D7_0511800	-1.43294	0.0114569	0.0313697	0.966046	-1.58533	0.0560729	-0.561767	0.565337	-0.559838	0.487785
PF3D7_0511900	-1.43211	0.278239	-0.682307	0.513485	-1.08982	0.254874	2.7128	0.0276838	1.30589	0.320994
PF3D7_0512000	1.1548	0.0677741	-0.326848	0.679714	0.468881	0.585151	-0.686099	0.453156	1.18484	0.0904295
PF3D7_0512100	2.47173	0.000223509	-1.23271	0.146854	0.10989	0.905646	-0.188286	0.865291	1.08438	0.194479
PF3D7_0512200	-1.87811	0.0647677	-0.491485	0.58155	-1.48049	0.0867631	-0.123915	0.903617	0.00604081	0.995641
PF3D7_0512300	0.769599	0.267713	-1.38992	0.0995032	-0.390892	0.63761	0.454621	0.677829	-0.137387	0.85852
PF3D7_0512400	-0.345789	0.827953	1.15361	0.395345	-0.878982	0.453064	-1.38174	0.515465	-1.46295	0.545546
PF3D7_0512450	0.00337345	0.99902	-2.3157	0.259463	0.212068	0.897224	2.91223	0.19768	2.87472	0.240329
PF3D7_0512500	-0.649847	0.503721	0.314854	0.735998	-0.375815	0.683223	1.67472	0.111266	-0.342494	0.745417
PF3D7_0512600	0.139973	0.823977	-0.207606	0.796769	-0.00660746	0.993575	-0.933684	0.332824	0.397568	0.623359
PF3D7_0512700	0.719351	0.252446	-1.38725	0.090965	0.17278	0.84014	-0.0967038	0.916131	0.702488	0.382268
PF3D7_0512800	-2.98546	0.00189446	0.189455	0.83379	-1.02629	0.251012	-0.286695	0.78888	-0.598355	0.574964
PF3D7_0512900	-1.76782	0.234856	-0.311351	0.852142	-0.361966	0.783681	0.727849	0.553085	1.62208	0.211822
PF3D7_0513000	0.785953	0.306871	0.0624402	0.936638	0.153716	0.85711	0.774359	0.420969	-1.00331	0.223803
PF3D7_0513100	0.690646	0.265335	-0.317506	0.697235	0.0496445	0.953945	-0.656582	0.480319	0.0999573	0.893099
PF3D7_0513200	-1.55911	0.0251111	0.314962	0.714923	-0.612752	0.504647	-0.0992012	0.913006	-0.757703	0.287537
PF3D7_0513300	-1.72718	0.00446489	-0.611051	0.565579	-0.272507	0.811193	2.14896	0.0398088	1.26311	0.181949
PF3D7_0513400	0.205911	0.775399	-0.196603	0.822038	-0.200149	0.814913	-0.0557807	0.95069	0.65306	0.415669
PF3D7_0513500	-0.323062	0.755281	-1.41821	0.131929	-0.368859	0.711939	1.32249	0.260419	1.23504	0.282305
PF3D7_0513600	-0.707645	0.306864	0.693842	0.35068	0.540869	0.601738	-0.901974	0.345339	-0.788168	0.273493
PF3D7_0513700	-0.169878	0.868202	0.838638	0.321579	-0.157548	0.872703	0.131972	0.899613	0.647363	0.525279
PF3D7_0513800	1.72299	0.0132977	-0.116357	0.886548	0.734445	0.415189	-0.68118	0.433113	0.238211	0.742162
PF3D7_0513900	1.24231	0.0997479	0.105075	0.902269	1.0009	0.312005	-0.381721	0.686885	1.16551	0.120877
PF3D7_0514000	0.0323306	0.970677	0.00267803	0.997432	0.439765	0.696077	0.540279	0.675673	-0.996579	0.24847
PF3D7_0514100	-0.0344938	0.961447	0.752804	0.410534	1.15359	0.293119	-0.690027	0.486583	-0.529415	0.473541
PF3D7_0514200	-1.33376	0.037747	-0.71286	0.365264	-1.0395	0.211287	0.130954	0.895042	-0.331231	0.665052
PF3D7_0514300	-0.0567198	0.936363	1.00719	0.244835	0.445488	0.599969	-0.239116	0.788174	-0.564489	0.441254
PF3D7_0514400	1.38509	0.613847	3.976	0.363529	1.42633	0.774678	-1.28991	0.578619	0.174371	0.933153
PF3D7_0514500	1.41016	0.141689	0.465824	0.599018	0.320655	0.730814	0.401539	0.731448	0.699067	0.484546
PF3D7_0514600	-1.37563	0.0288504	-1.0165	0.25778	-0.526445	0.604748	0.330453	0.730525	0.465965	0.594591
PF3D7_0514700	0.175972	0.924785	-0.141904	0.919636	0.852797	0.586178	1.31415	0.498355	-0.893773	0.61205
PF3D7_0514800	-1.82234	0.303054	0.205954	0.87039	-0.360967	0.758521	2.43549	0.282126	-0.0642488	0.967049
PF3D7_0514900	-0.603022	0.449339	-1.94258	0.0153566	-1.49563	0.0781068	1.60625	0.0960492	-0.249432	0.773729
PF3D7_0515000	-0.844959	0.16875	-0.828304	0.300611	-0.455848	0.599625	0.786654	0.398077	-0.321845	0.661107
PF3D7_0515100	0.248817	0.749872	-0.37314	0.690407	-0.0301735	0.975291	1.56654	0.102753	1.44586	0.0782574
PF3D7_0515200	1.20745	0.33797	-1.17474	0.314613	1.026	0.466804	-1.12554	0.273104	0.00400033	0.996703
PF3D7_0515300	0.095019	0.882018	0.463221	0.550513	0.44252	0.625213	-0.483311	0.578926	0.243099	0.748514
PF3D7_0515400	-1.05208	0.120027	0.854162	0.29549	0.283117	0.796863	0.408244	0.708573	-0.327085	0.682646
PF3D7_0515500	1.16088	0.129688	-0.187157	0.823326	0.856476	0.389022	-0.565195	0.618637	0.374359	0.625527
PF3D7_0515600	-0.201775	0.782385	0.605789	0.438184	0.30193	0.768818	0.0373477	0.968082	-0.314636	0.689333
PF3D7_0515700	-1.28208	0.0430747	0.318434	0.705809	0.900846	0.268526	0.374685	0.758064	-0.782657	0.501122
PF3D7_0515800	0.774709	0.278724	-0.676938	0.477725	-0.343369	0.699287	0.163639	0.89421	-0.183801	0.81079
PF3D7_0515900	1.38225	0.0805981	-0.573429	0.528774	-1.40247	0.156469	0.842575	0.421516	-0.854347	0.290612
PF3D7_0516000	-0.673051	0.372085	-0.0843949	0.924407	0.180229	0.824646	-0.17369	0.866557	-0.642287	0.411714
PF3D7_0516100	0.35185	0.673963	0.32584	0.722804	0.220038	0.81393	0.719762	0.461157	0.332153	0.715361
PF3D7_0516200	-1.76483	0.00170912	0.207711	0.835772	-1.21221	0.261117	-0.785017	0.429958	-0.12219	0.908652
PF3D7_0516300	-3.16893	7.99e-06	0.150236	0.845803	-1.29206	0.132586	-0.193672	0.842817	-0.886665	0.370313
PF3D7_0516400	-0.0165502	0.980491	0.136865	0.863567	-0.335268	0.709111	-0.717067	0.453156	-0.196279	0.799727
PF3D7_0516500	0.693006	0.322373	0.85986	0.276383	0.130856	0.895243	0.409069	0.714464	0.654763	0.516304
PF3D7_0516600	-1.33334	0.0587389	0.618351	0.47066	0.371511	0.716469	-0.719931	0.488312	-0.97213	0.240276
PF3D7_0516700	-0.794121	0.186858	0.376183	0.610722	-0.600997	0.464403	0.0563003	0.948374	-0.405441	0.563032
PF3D7_0516800	0.709977	0.242479	-0.537675	0.548045	0.369117	0.746294	-0.415307	0.633998	-0.660708	0.351817
PF3D7_0516900	-2.38075	2.48e-05	0.164258	0.868318	-1.86623	0.0850383	-0.217159	0.839128	-0.786389	0.49126
PF3D7_0517000	-0.563586	0.330303	-0.889258	0.250003	0.112218	0.901989	-0.779425	0.402243	0.882266	0.258896
PF3D7_0517100	0.140408	0.878985	-0.225587	0.813093	0.323089	0.734766	0.514237	0.588877	0.782506	0.374836
PF3D7_0517200	-1.09061	0.325003	0.81608	0.373927	-0.294383	0.803702	2.03949	0.196394	-1.27241	0.4207
PF3D7_0517300	-3.0298	1.29e-06	-0.346781	0.685529	-1.19349	0.185311	-1.01552	0.346229	-0.451344	0.649586
PF3D7_0517400	-0.696009	0.304737	0.469931	0.581343	-0.671366	0.492515	-1.56682	0.103242	-0.680596	0.371201
PF3D7_0517500	-0.77097	0.443454	1.54419	0.0621893	0.146881	0.891587	0.619318	0.640169	0.356842	0.771983
PF3D7_0517600	0.374962	0.669843	-0.0609581	0.945229	0.419709	0.663672	1.19526	0.384237	0.0134468	0.989037
PF3D7_0517700	-1.10146	0.0576214	0.156707	0.826754	-0.455647	0.567309	-0.418152	0.640116	-0.523934	0.485501
PF3D7_0517800	0.973488	0.342114	0.30078	0.746394	-0.286758	0.776739	0.717321	0.617443	1.25556	0.376205
PF3D7_0517900	0.203425	0.751692	-0.36609	0.646401	0.308866	0.753719	1.13908	0.347346	-0.827037	0.309985
PF3D7_0518000	-0.267929	0.680046	-1.15139	0.127532	-0.732675	0.356774	-0.452137	0.657161	-0.140309	0.87488
PF3D7_0518100	-0.338392	0.653189	0.279593	0.737821	-0.426739	0.610962	-0.567343	0.530784	-0.0285249	0.972032
PF3D7_0518200	2.34443	0.000187972	-1.01981	0.255225	0.764333	0.402855	-1.12077	0.403105	-0.560878	0.544924
PF3D7_0518300	0.850853	0.157759	-0.876928	0.262464	0.147989	0.861448	-0.783574	0.413373	0.75178	0.278534
PF3D7_0518400	1.38854	0.443292	-0.641118	0.705768	0.77925	0.640768	-0.419095	0.767268	1.7553	0.151846
PF3D7_0518500	-1.72696	0.00506514	-0.114535	0.897429	-0.392987	0.644641	0.198693	0.835707	-0.355277	0.648139
PF3D7_0518600	-1.16044	0.0825746	0.445139	0.56011	0.726451	0.50925	-0.0557898	0.957965	-0.863292	0.254811
PF3D7_0518700	-0.359151	0.676971	0.837814	0.315692	0.591643	0.612203	0.272334	0.81498	-0.98597	0.287825
PF3D7_0518800	1.11292	0.243366	-0.309001	0.769355	-0.686332	0.564367	-0.377393	0.773901	0.338547	0.796993
PF3D7_0518900	0.710818	0.384555	0.420845	0.65712	1.05565	0.37222	0.241908	0.864002	-0.816046	0.402337
PF3D7_0519000	0.425928	0.624411	-0.481049	0.581938	0.487041	0.611627	-0.232852	0.798536	-0.164683	0.850325
PF3D7_0519100	1.5424	0.0122501	-0.481162	0.547362	1.43152	0.108762	-0.87276	0.317945	1.34317	0.0681565
PF3D7_0519200	-0.280797	0.682814	1.03355	0.300027	0.0709623	0.947187	-1.34585	0.132212	0.547736	0.605202
PF3D7_0519300	-0.00122006	0.998831	-0.802199	0.344858	0.51339	0.563696	0.987954	0.32446	-0.340894	0.672728
PF3D7_0519400	0.29514	0.602163	-0.727952	0.339511	0.239874	0.795157	-0.672585	0.446836	1.01792	0.15504
PF3D7_0519500	0.729544	0.275723	-0.107246	0.900845	0.0140284	0.988682	-0.721658	0.530339	-1.09745	0.138106
PF3D7_0519600	-1.04311	0.106506	0.191119	0.806555	-0.474304	0.572781	-0.351103	0.688073	-0.172588	0.809405
PF3D7_0519700	0.100319	0.861768	-0.786794	0.398068	-1.20603	0.150102	0.322339	0.780384	-0.74401	0.332519
PF3D7_0519800	-2.08862	0.000655028	0.0874748	0.917025	-0.861026	0.329517	-0.463174	0.629417	-0.590285	0.482022
PF3D7_0519900	0.252799	0.809414	-0.199073	0.824661	0.416201	0.663732	1.4571	0.136869	0.5812	0.526853
PF3D7_0520000	-0.319679	0.564749	-0.455498	0.602943	0.0872608	0.928266	-0.737097	0.405357	0.769542	0.348939
PF3D7_0520100	-1.38866	0.0285676	0.17698	0.821526	-0.563292	0.489351	-0.697899	0.435096	0.111055	0.884993
PF3D7_0520200	-0.905711	0.188433	0.0518692	0.947311	-0.596137	0.474132	0.261882	0.762613	-0.171568	0.821718
PF3D7_0520300	1.40491	0.0185749	-1.36608	0.120197	0.0975969	0.906797	-0.447278	0.720987	1.09565	0.204604
PF3D7_0520400	0.326039	0.743369	-0.280422	0.749512	-0.0120969	0.990394	2.09612	0.0728027	0.197429	0.843896
PF3D7_0520500	1.31306	0.0768284	0.209615	0.802442	0.479226	0.608215	-0.065314	0.94214	0.985419	0.172462
PF3D7_0520600	-0.094918	0.87632	-1.18546	0.121021	0.351686	0.700763	-0.436323	0.631573	1.22223	0.108936
PF3D7_0520700	-2.36312	0.0639948	-0.402556	0.688811	-0.569277	0.585342	2.57546	0.0485785	0.149329	0.902865
PF3D7_0520800	-0.0449924	0.947829	0.328177	0.713228	-0.00947637	0.992379	0.316473	0.73039	-0.983593	0.245514
PF3D7_0520900	-0.527497	0.351953	-0.173344	0.837853	-0.278859	0.770008	-0.0898392	0.930572	-0.0985715	0.913451
PF3D7_0521000	-0.341517	0.571142	0.550501	0.528856	-0.121188	0.919171	0.290616	0.742555	-1.22171	0.110276
PF3D7_0521100	0.701487	0.602836	0.288992	0.790221	0.114594	0.929518	2.04421	0.0831134	0.64743	0.537575
PF3D7_0521200	0.306906	0.74046	-0.396034	0.665668	1.33257	0.183838	0.845752	0.401894	0.361061	0.685859
PF3D7_0521300	-0.916569	0.198977	0.0785942	0.932325	0.12083	0.895661	0.962921	0.329377	-1.17973	0.141967
PF3D7_0521400	-0.231986	0.820512	-0.203825	0.819101	-0.097279	0.918867	1.62151	0.117058	0.431551	0.634204
PF3D7_0521500	-1.24124	0.123466	-0.681599	0.405361	0.543694	0.53446	0.174118	0.845216	0.553648	0.491722
PF3D7_0521600	0.408558	0.675852	-0.810012	0.415112	-0.672165	0.476599	1.44227	0.246091	-0.552704	0.649087
PF3D7_0521700	-1.3677	0.111214	-0.388829	0.646025	-1.18402	0.171124	-0.608112	0.524451	-0.0355833	0.967537
PF3D7_0521800	0.697353	0.378997	-0.0373732	0.964154	0.367428	0.696963	-0.131996	0.896476	-0.355925	0.637923
PF3D7_0521900	0.140637	0.854669	0.702959	0.437243	0.468996	0.66092	0.689486	0.527542	-1.18837	0.2175
PF3D7_0522000	2.98494	4.43e-07	-1.21737	0.203194	0.540088	0.516268	0.313515	0.786736	-0.204699	0.838214
PF3D7_0522100	0.744817	0.236435	0.906875	0.259011	0.779742	0.464534	0.0811502	0.946111	-0.838287	0.310879
PF3D7_0522200	2.18495	0.000218833	-1.51845	0.124936	-0.515482	0.526733	-0.481704	0.689628	-0.070235	0.94148
PF3D7_0522300	-1.76709	0.00286589	-0.592508	0.497342	-0.844204	0.34922	-0.11321	0.917391	-0.0254451	0.978344
PF3D7_0522400	1.66919	0.00360773	0.215697	0.79955	0.493364	0.638209	-0.229216	0.804575	-0.526285	0.467095
PF3D7_0522500	1.01392	0.11169	0.521478	0.575653	1.68274	0.10439	-0.614871	0.478512	1.62823	0.0424933
PF3D7_0522600	0.41808	0.570263	0.228571	0.775736	1.53163	0.216208	0.118399	0.917353	-0.577256	0.469545
PF3D7_0522700	2.19822	0.00327525	-1.23054	0.230939	0.121793	0.903861	-0.246149	0.817851	0.31825	0.727348
PF3D7_0522800	0.227869	0.697763	-1.01903	0.176951	0.273648	0.747606	-1.01375	0.259707	1.32386	0.0858003
PF3D7_0522900	0.0424447	0.961326	1.22011	0.20936	0.354149	0.75821	0.359664	0.782578	-0.75139	0.502713
PF3D7_0523000	-2.34347	0.000293979	0.284627	0.704895	-1.69286	0.0464287	-0.715377	0.484561	-0.871879	0.298618
PF3D7_0523100	-0.643201	0.309479	0.296654	0.720338	-0.677518	0.414084	0.164747	0.86197	-0.214667	0.7786
PF3D7_0523200	-2.39484	0.0760645	-0.432585	0.668901	-0.564632	0.617733	2.28988	0.06522	1.0744	0.250302
PF3D7_0523300	0.16415	0.823148	0.136663	0.876454	1.62943	0.079087	-1.03213	0.256861	1.21332	0.144742
PF3D7_0523400	0.0804027	0.891363	0.138477	0.851799	-0.659406	0.413235	-0.434169	0.623091	-0.137955	0.853452
PF3D7_0523500	1.87156	0.0299415	-0.499492	0.56109	-0.016399	0.98652	0.451679	0.715531	0.268887	0.757392
PF3D7_0523600	1.09252	0.117123	-0.618816	0.485601	0.416108	0.641588	-0.40057	0.659678	-0.0377385	0.95918
PF3D7_0523700	-0.532072	0.726752	-0.145068	0.897795	-0.531777	0.612872	1.52927	0.233662	0.580235	0.607113
PF3D7_0523800	-0.544887	0.438411	-0.131208	0.869993	-1.33436	0.131049	0.0793487	0.932633	-0.410248	0.597507
PF3D7_0523900	0.937399	0.157427	-0.999807	0.239032	-1.16343	0.161347	-0.201937	0.863783	1.03362	0.168479
PF3D7_0524000	-1.83783	0.00176338	0.482781	0.509566	-1.00641	0.204639	0.369454	0.687327	-1.1204	0.107819
PF3D7_0524100	-1.25505	0.0649365	0.137049	0.881992	0.0573129	0.951871	0.222731	0.820006	-0.744905	0.321139
PF3D7_0524200	2.3543	0.000498339	-0.239934	0.788774	1.03731	0.261339	1.47816	0.22372	0.735172	0.359492
PF3D7_0524300	0.726599	0.263674	-0.222727	0.774591	0.163162	0.851982	-0.550726	0.529918	-0.246469	0.734373
PF3D7_0524400	-2.60831	6.55e-05	-1.07016	0.197644	-2.02389	0.0234909	0.0242681	0.982066	0.111216	0.909431
PF3D7_0524500	0.705969	0.441554	-1.52315	0.137498	-0.545838	0.573366	1.51977	0.230411	0.520222	0.611659
PF3D7_0524600	1.52428	0.0198256	-0.430878	0.619919	0.402083	0.646766	0.248452	0.816294	-1.16358	0.126791
PF3D7_0524700	0.722016	0.311459	-0.595139	0.530887	0.61599	0.507553	-0.920171	0.316463	1.14977	0.142376
PF3D7_0524800	-0.719121	0.341972	-0.322036	0.674356	-0.839614	0.346286	1.63001	0.125929	0.684573	0.36748
PF3D7_0524900	-2.38876	0.000599614	-0.202332	0.796936	-0.965404	0.232887	-0.325558	0.745373	-0.25249	0.7586
PF3D7_0525000	-0.205844	0.802172	0.27194	0.756694	-2.02076	0.0498343	0.249456	0.803301	-0.255049	0.786568
PF3D7_0525100	-0.386275	0.505519	-0.0919452	0.905261	-0.392358	0.629452	-0.570578	0.578357	-0.214168	0.81269
PF3D7_0525200	0.75364	0.207392	0.829882	0.30777	0.968658	0.367202	-0.297313	0.734354	-0.742543	0.296413
PF3D7_0525300	0.509328	0.572855	0.418792	0.655052	0.680725	0.606781	2.07015	0.190199	-0.0199288	0.984838
PF3D7_0525400	0.167601	0.874533	-0.55408	0.577174	-0.0787753	0.948197	1.53141	0.213108	-1.5159	0.161368
PF3D7_0525500	-3.09372	0.00371837	-0.0935141	0.923265	-1.13273	0.200808	0.164268	0.893331	0.471532	0.711031
PF3D7_0525600	-0.830297	0.269698	0.171392	0.833922	0.189402	0.834452	-0.173833	0.849745	-0.684223	0.377428
PF3D7_0525700	1.71137	0.00606202	0.57537	0.488764	1.95801	0.0365652	-0.499629	0.580907	1.84076	0.0114224
PF3D7_0525800	0.7727	0.230845	1.05641	0.182445	1.61476	0.124931	-0.198961	0.855594	0.584408	0.465555
PF3D7_0525900	0.430722	0.645747	1.56518	0.100327	1.07698	0.335447	1.43981	0.268867	0.148505	0.900894
PF3D7_0526000	-0.169244	0.871423	0.0304015	0.974335	-0.113635	0.893219	1.11176	0.334763	-0.330311	0.745144
PF3D7_0526100	0.138763	0.935214	-0.159791	0.898343	0.337176	0.792834	1.85892	0.106095	2.72514	0.0113208
PF3D7_0526200	0.128166	0.82896	0.555557	0.496833	-0.0125536	0.988858	-0.147602	0.865251	0.289457	0.709938
PF3D7_0526300	0.0834968	0.893919	-0.953662	0.250717	-1.09191	0.171054	0.07512	0.948788	0.21206	0.783547
PF3D7_0526400	1.68613	0.0341937	-0.754358	0.346735	0.763277	0.454459	1.60283	0.135207	0.665329	0.454893
PF3D7_0526500	-4.10882	2.9e-07	0.0281298	0.972875	-1.53064	0.0711729	-1.48827	0.198329	-1.05842	0.267292
PF3D7_0526600	-0.313179	0.760814	0.572904	0.554098	-0.265371	0.81901	0.889254	0.380695	0.189579	0.8279
PF3D7_0526700	0.922682	0.189077	0.345384	0.679863	0.67228	0.474721	-0.291271	0.741421	-0.373938	0.617907
PF3D7_0526800	-1.07074	0.0693864	-0.365189	0.640635	-0.0941575	0.907389	-0.711541	0.430992	0.0896017	0.904398
PF3D7_0526900	-0.0725028	0.898055	-0.487795	0.520551	0.0302476	0.971431	-0.619876	0.50327	0.413534	0.555501
PF3D7_0527000	-1.26949	0.0351111	0.368214	0.682748	0.00150498	0.99858	-0.337104	0.755087	-0.620144	0.493159
PF3D7_0527100	0.211729	0.728776	-0.110509	0.900555	0.500163	0.62983	-1.12805	0.214065	1.53048	0.0561797
PF3D7_0527200	0.307965	0.605287	-1.19608	0.136672	-0.688991	0.416431	1.34597	0.138245	-0.390354	0.584396
PF3D7_0527300	0.0156268	0.978216	-0.396258	0.599678	-0.627805	0.459537	-0.421097	0.624332	0.328345	0.646845
PF3D7_0527400	0.675936	0.341329	-0.566981	0.524652	-1.09168	0.205266	0.807301	0.485969	-0.272269	0.737925
PF3D7_0527500	0.014976	0.979596	-0.417801	0.65443	0.732696	0.474301	1.18437	0.214521	1.40678	0.0514811
PF3D7_0527600	1.18591	0.0713361	0.15337	0.836004	0.289753	0.722721	-0.391384	0.660179	-0.268126	0.703034
PF3D7_0527900	-2.57001	4.4e-05	-0.0533518	0.948627	-0.79487	0.318177	-1.06944	0.289263	-0.495572	0.573209
PF3D7_0528000	1.57134	0.0156375	-0.997688	0.211853	-0.695104	0.449209	0.454174	0.697159	0.988026	0.281449
PF3D7_0528100	-1.41666	0.0181235	0.035738	0.963524	-1.67554	0.0649466	0.26531	0.775038	-0.352765	0.663776
PF3D7_0528200	-0.244568	0.680226	-0.961009	0.241881	0.15002	0.866794	0.672986	0.435285	0.490445	0.484204
PF3D7_0528300	-0.538112	0.419872	0.434525	0.646011	1.12043	0.351655	2.06602	0.162646	-0.185715	0.834597
PF3D7_0528400	1.29422	0.0276791	0.0234269	0.97532	1.17297	0.258023	0.0176171	0.987435	-0.828495	0.241001
PF3D7_0528500	1.72146	0.00645218	-0.570218	0.466705	0.181662	0.826027	-0.1685	0.872476	0.910105	0.201236
PF3D7_0528600	1.69153	0.00815231	-1.38259	0.149913	-0.419212	0.605813	-0.841028	0.352277	0.540753	0.529838
PF3D7_0528700	-0.170813	0.763933	-0.352925	0.654475	0.620855	0.4725	-0.992364	0.244326	0.870144	0.240667
PF3D7_0528800	-1.73221	0.0385741	-0.975629	0.210032	-1.13498	0.173384	1.36944	0.193187	0.195948	0.819895
PF3D7_0528900	1.11017	0.254453	0.602894	0.526337	-0.597103	0.537166	1.69688	0.199215	0.535987	0.675272
PF3D7_0529000	0.231784	0.690258	-0.0348509	0.965043	-1.38448	0.0990776	0.327918	0.732134	-0.623878	0.385541
PF3D7_0529100	0.674364	0.404277	-0.295232	0.747102	-0.26637	0.805034	-1.00819	0.257899	1.0143	0.197245
PF3D7_0529200	0.839642	0.302187	0.112873	0.90843	0.231107	0.820401	0.189853	0.848475	1.28212	0.175861
PF3D7_0529300	1.6963	0.0397444	0.0944238	0.920789	0.289231	0.756408	0.0578808	0.954567	0.463955	0.544639
PF3D7_0529400	-0.576463	0.382175	1.00648	0.173016	0.166482	0.87038	-0.698678	0.474799	-1.24438	0.1124
PF3D7_0529500	-0.532626	0.405779	-0.155453	0.866481	-0.893467	0.338393	-0.790173	0.358407	0.948442	0.245932
PF3D7_0529700	0.706154	0.487597	0.749639	0.422324	0.559405	0.546715	1.60054	0.165278	0.350189	0.72872
PF3D7_0529800	0.431198	0.52763	0.19119	0.830828	0.807858	0.440747	-0.480453	0.61554	-0.735892	0.339724
PF3D7_0529900	0.112258	0.840427	-0.16858	0.830467	0.00541683	0.995123	-0.367479	0.670781	0.997701	0.174228
PF3D7_0530000	0.472544	0.41653	-0.78987	0.321472	0.138661	0.866911	-0.759289	0.37868	0.269849	0.705544
PF3D7_0530100	1.081	0.0675982	-0.897852	0.330674	-0.478259	0.555242	0.73099	0.464585	-0.208312	0.777228
PF3D7_0530200	0.148271	0.845588	-0.498839	0.572233	0.373568	0.735893	0.737295	0.449326	-0.602955	0.433641
PF3D7_0530300	-0.329974	0.63197	0.673435	0.469768	0.711433	0.468494	-0.860995	0.373308	-0.489764	0.506071
PF3D7_0530400	0.324354	0.810798	-0.216359	0.867784	-0.697955	0.56875	0.380599	0.733472	0.774609	0.443913
PF3D7_0530500	1.85451	0.199022	-0.162262	0.901274	1.11416	0.407811	2.16638	0.243235	2.07233	0.226859
PF3D7_0530600	-0.36459	0.576169	0.472244	0.551411	-0.0808313	0.927774	-0.356167	0.6911	-0.236067	0.758219
PF3D7_0530700	-0.651124	0.391559	0.662316	0.436661	-0.97038	0.293949	-0.0328282	0.971802	1.21033	0.165439
PF3D7_0530750	1.46575	0.107919	-0.60044	0.520829	-0.168076	0.852351	-0.479131	0.687123	0.433356	0.653453
PF3D7_0530800	0.234077	0.773259	0.0649143	0.947717	0.446184	0.598091	0.811502	0.431914	1.73516	0.0790121
PF3D7_0530900	-0.730258	0.365796	0.866132	0.330832	1.29755	0.320524	-0.478376	0.652693	-0.296687	0.713302
PF3D7_0531000	-0.59272	0.467321	0.318227	0.695731	-1.00593	0.246837	0.709919	0.473988	-0.845346	0.356181
PF3D7_0531100	0.0443187	0.953046	0.416109	0.681312	1.66976	0.125718	0.678085	0.500071	-1.23178	0.155074
PF3D7_0531200	0.415813	0.660945	-0.5817	0.553043	1.00694	0.331998	1.10921	0.266301	0.638837	0.478602
PF3D7_0531300	2.42778	0.000133535	-0.210245	0.83229	1.18966	0.219283	0.660362	0.547006	-0.702442	0.438377
PF3D7_0531400	-2.31773	0.0258541	-0.608205	0.523003	-0.208735	0.812298	1.9865	0.102604	0.114088	0.911431
PF3D7_0531500	4.55556	0.04434	-0.891367	0.478916	-2.33001	0.110496	0.386974	0.810858	2.66993	0.0500381
PF3D7_0531600	2.22126	0.00159213	-0.720656	0.485868	-2.62476	0.0208952	0.633681	0.463491	0.184371	0.860769
PF3D7_0531800	-1.28557	0.794627	-1.35257	0.780359	-3.73686	0.205499	-2.65654	0.272298	-1.33239	0.622414
PF3D7_0531900	5.316	0.0591893	-0.426098	0.786192	-3.00103	0.0441777	0.711154	0.797572	-2.43026	0.600913
PF3D7_0532000	1.72417	0.0142529	-1.37985	0.178178	-2.38551	0.0604576	1.56834	0.0971776	0.773932	0.479046
PF3D7_0532100	-2.89294	8.22e-05	0.420692	0.702454	-2.43956	0.0316415	-0.402672	0.721009	-1.26452	0.277519
PF3D7_0532200	0.767521	0.292786	-0.914091	0.281671	-0.269033	0.748419	0.0732224	0.94573	0.0243802	0.974764
PF3D7_0532300	-2.50292	1.31e-05	0.0324538	0.969898	-0.988923	0.220414	-1.39102	0.181617	-1.52177	0.0562014
PF3D7_0532400	-1.03156	0.148108	1.50094	0.0881107	0.314931	0.738133	-1.99995	0.0449025	-1.14166	0.116567
PF3D7_0532500	1.16336	0.305353	-1.93781	0.126974	-0.28194	0.748728	-0.664741	0.597917	-0.446729	0.659793
PF3D7_0532600	-3.45805	0.167814	-4.04444	0.160762	-2.50077	0.00893123	-2.53982	0.0656825	-3.53674	0.0143095
PF3D7_0532800	-2.237	0.241012	-4.34699	0.0122672	-2.05304	0.147487	-1.84401	0.336641	-2.284	0.637591
PF3D7_0532900	-4.03349	0.223108	-0.721027	0.742063	-5.40978	0.00816708	-3.09085	0.283857	-2.65992	0.541827
PF3D7_0533000	-5.89409	0.000498275	-2.08615	0.263903	-3.29523	0.0126717	-6.40591	3.12494e-07	-3.26608	0.0041615
PF3D7_0533100	-3.61632	0.00272998	-0.559264	0.598757	-2.25043	0.0526719	-1.96597	0.183028	-1.3871	0.281428
PF3D7_0600200	2.73544	0.00203395	0.690082	0.536013	0.804299	0.463529	0.315181	0.774298	1.82695	0.0469157
PF3D7_0600300	0.316886	0.816846	4.58405	0.318517	-1.18389	0.413107	0.792418	0.482416	1.6627	0.133836
PF3D7_0600500	-0.897435	0.629649	-1.0331	0.520876	-2.63675	0.0567513	-1.92433	0.144565	-1.45637	0.318084
PF3D7_0600600	0.144291	0.944114	2.4199	0.222271	1.44467	0.472739	-0.516094	0.777977	1.68684	0.171942
PF3D7_0600700	-0.560256	0.908149	2.31788	0.414799	-1.331	0.466538	0.114911	0.958127	-1.47657	0.546729
PF3D7_0600900	2.99242	0.356906	5.73166	0.0258084	2.23059	0.263263	1.41306	0.730739	-0.740436	0.864144
PF3D7_0601000	-0.53926	0.824725	0.71925	0.666727	1.70347	0.162453	1.50659	0.683747	-2.06503	0.487799
PF3D7_0601100	-0.74922	0.686432	0.269683	0.813295	0.768485	0.498186	1.30919	0.621199	-2.03365	0.509584
PF3D7_0601200	1.89043	0.0138489	0.321579	0.775018	1.20852	0.222962	1.68557	0.132192	0.577887	0.567132
PF3D7_0601500	1.45991	0.227674	0.234769	0.80822	0.608897	0.480319	0.761864	0.587756	-0.286158	0.838607
PF3D7_0601600	0.574292	0.642072	-0.685189	0.502071	-0.280663	0.775566	0.926072	0.507454	0.12955	0.907189
PF3D7_0601700	0.732676	0.375011	0.0463785	0.955561	-0.308336	0.695271	0.655137	0.49393	-0.567972	0.503748
PF3D7_0601800	-0.825756	0.704862	4.67368	0.163409	2.35324	0.213053	-0.637092	0.598365	0.884778	0.453795
PF3D7_0601900	-1.804	0.0167421	0.19811	0.863232	-1.71403	0.0864607	-0.0653943	0.952108	0.519735	0.575824
PF3D7_0602000	-0.404738	0.637658	0.444996	0.611663	0.406889	0.704047	-0.241077	0.848574	-1.3538	0.140794
PF3D7_0602100	-2.64206	4.79e-05	0.223171	0.778399	-0.271617	0.77298	-0.454668	0.610927	-0.528818	0.530765
PF3D7_0602200	-0.847582	0.167993	0.501383	0.550724	-0.286797	0.744575	-0.750054	0.42001	0.50591	0.485908
PF3D7_0602300	0.311826	0.928881	0.18239	0.913796	-0.916095	0.622421	1.46396	0.422163	-0.122912	0.947625
PF3D7_0602400	-1.37429	0.0731073	0.896502	0.341921	-0.855186	0.326178	-1.41942	0.175324	-0.409954	0.634193
PF3D7_0602500	-1.72419	0.04895	-0.658534	0.429092	-1.14604	0.220039	0.405744	0.687329	0.187427	0.835076
PF3D7_0602600	-1.06027	0.143375	0.223818	0.776404	-0.919322	0.254065	0.186273	0.837037	-0.468262	0.560878
PF3D7_0602700	-0.891123	0.492138	-0.702585	0.479147	-0.798259	0.515292	0.735205	0.640099	-0.324462	0.810568
PF3D7_0602800	-2.12268	0.0321947	-0.618095	0.506234	-0.48875	0.593579	0.845423	0.5391	0.682955	0.515438
PF3D7_0602900	0.365011	0.590892	-0.653462	0.425088	0.0399226	0.961507	0.32971	0.734288	0.320294	0.660321
PF3D7_0603000	-0.432408	0.624177	-0.585626	0.489099	-0.188289	0.831305	0.902086	0.353133	-0.254161	0.788099
PF3D7_0603100	0.540321	0.543569	0.871319	0.323836	0.862089	0.390228	0.95106	0.347907	-0.572065	0.553511
PF3D7_0603200	0.838366	0.251363	-0.545327	0.498818	0.519861	0.56465	0.82777	0.416688	0.306283	0.676496
PF3D7_0603300	-0.770503	0.22873	-0.610081	0.436239	-0.794267	0.348335	-0.274039	0.758625	0.0725793	0.927273
PF3D7_0603400	-0.869822	0.248062	-0.0262433	0.976548	-0.209556	0.818009	0.175072	0.870239	-0.790409	0.322719
PF3D7_0603500	0.0323261	0.964446	-0.44646	0.619346	0.833103	0.364098	-0.254896	0.812054	-0.34173	0.666007
PF3D7_0603600	-0.389732	0.632412	0.270207	0.724843	-0.0610018	0.947723	0.931536	0.37034	-0.589506	0.530955
PF3D7_0603700	-0.484454	0.723802	-0.249865	0.803219	-0.488856	0.621476	0.995994	0.32456	-0.178831	0.860163
PF3D7_0603800	-0.216931	0.728807	0.68417	0.412146	-0.582041	0.545626	0.129737	0.885553	0.593448	0.473538
PF3D7_0603900	0.644169	0.499512	0.264791	0.774907	1.00146	0.378439	0.607803	0.656879	0.14096	0.889132
PF3D7_0604000	-0.504156	0.76754	0.575736	0.628152	0.114918	0.920712	0.0567451	0.962155	-0.948436	0.440532
PF3D7_0604100	-0.10057	0.880092	0.601942	0.489387	1.14736	0.338449	-0.46069	0.621912	-1.08607	0.122463
PF3D7_0604200	-0.210226	0.837375	-0.324305	0.801046	1.35135	0.304958	-0.965389	0.288914	1.15003	0.272433
PF3D7_0604300	-0.752074	0.270634	0.322476	0.685391	-0.13432	0.87172	-0.462678	0.61657	0.00993833	0.989893
PF3D7_0604400	2.32063	0.17405	-1.11892	0.430144	-1.69296	0.230431	0.756032	0.611245	0.731842	0.654732
PF3D7_0604500	-0.78775	0.182122	0.619114	0.517312	-0.329169	0.789593	-0.27576	0.763278	-1.7316	0.0159612
PF3D7_0604600	0.467615	0.61453	0.634819	0.482481	0.277911	0.787386	0.225358	0.815259	0.77945	0.347686
PF3D7_0604700	0.687525	0.30504	0.370994	0.674482	1.34034	0.132493	-0.662469	0.4625	1.59345	0.0351564
PF3D7_0604800	-0.909721	0.508938	0.328916	0.754759	-0.586405	0.548888	1.33322	0.258821	0.0915981	0.940427
PF3D7_0604900	2.0232	0.00264581	-0.344038	0.676577	1.35241	0.163397	-0.149787	0.884464	2.41496	0.00242494
PF3D7_0605000	1.62844	0.0426309	-0.954378	0.261828	1.34284	0.129966	-0.450324	0.62675	1.2729	0.124102
PF3D7_0605100	-1.4649	0.0113817	0.676534	0.389273	-1.08995	0.213061	-0.321728	0.753052	-0.486944	0.555656
PF3D7_0605200	-0.133728	0.845147	-0.424045	0.635442	0.211453	0.809554	0.000753911	0.99944	0.194633	0.835023
PF3D7_0605300	-0.410621	0.582886	0.664045	0.473612	0.832497	0.304036	0.00565912	0.995897	-0.301985	0.767513
PF3D7_0605400	0.407165	0.753688	-0.109448	0.919629	0.431085	0.707576	1.90186	0.130917	0.67299	0.518054
PF3D7_0605500	-0.484144	0.556674	0.108026	0.906115	0.760334	0.541964	0.00163807	0.998636	-0.592495	0.448347
PF3D7_0605600	0.0637378	0.941224	-0.0563465	0.952307	0.397465	0.730885	0.196316	0.889063	-0.58044	0.590049
PF3D7_0605700	0.705455	0.277605	0.880411	0.315432	0.961256	0.355575	-0.0478284	0.969593	-0.627606	0.443104
PF3D7_0605800	-0.0141077	0.982464	1.26948	0.128499	1.32342	0.182359	-0.221201	0.797544	-0.983853	0.169655
PF3D7_0605900	-1.32968	0.0602511	-0.930452	0.314461	-0.886345	0.356744	0.247478	0.807804	0.577446	0.553621
PF3D7_0606000	-2.49007	0.000186666	-0.0931177	0.901214	-1.05399	0.215295	0.171942	0.860708	-0.102204	0.897074
PF3D7_0606100	-1.10676	0.0516198	0.583221	0.467917	-0.0872153	0.923409	-1.10684	0.23244	-0.810571	0.253695
PF3D7_0606200	1.0215	0.101004	0.361067	0.672424	-0.0523442	0.950828	-0.975508	0.290389	1.18756	0.113116
PF3D7_0606300	-0.669269	0.669029	0.286492	0.847058	-0.550781	0.709168	0.72987	0.553819	3.17095	0.00146338
PF3D7_0606400	1.62913	0.168072	-0.119115	0.9075	-0.228317	0.819395	0.378567	0.778598	0.0617294	0.958061
PF3D7_0606500	-2.11392	0.000539768	-0.372293	0.608297	-0.837646	0.308046	-0.129533	0.894946	-0.340216	0.642294
PF3D7_0606600	-1.59179	0.032134	-0.348367	0.642668	-0.919548	0.31224	-0.169137	0.86716	-0.839951	0.280654
PF3D7_0606700	-1.64482	0.00430722	0.878475	0.238869	-1.36715	0.116052	-1.13387	0.231489	-0.930638	0.235154
PF3D7_0606800	1.83362	0.00521786	-0.672456	0.443163	0.681357	0.420322	-0.00563476	0.99631	-0.175166	0.805226
PF3D7_0606900	0.760064	0.306685	-0.932473	0.282446	-0.51518	0.529278	0.733128	0.478299	0.296324	0.76323
PF3D7_0607000	-2.19145	0.000283042	-0.288974	0.762897	-0.501999	0.672409	-1.35351	0.199342	-1.75983	0.0141973
PF3D7_0607100	0.194141	0.855868	0.0399019	0.964462	0.723589	0.494261	0.689854	0.59768	0.0241486	0.981651
PF3D7_0607200	0.549309	0.481091	-0.380116	0.654865	0.450026	0.651717	1.24587	0.180845	-1.0225	0.293932
PF3D7_0607300	0.703446	0.418967	-0.457922	0.601964	0.890607	0.386106	0.814815	0.427519	-0.279872	0.763532
PF3D7_0607400	0.438541	0.500481	-0.200384	0.802519	-0.913192	0.278396	-0.508849	0.561762	0.764889	0.291456
PF3D7_0607500	-0.00850736	0.990259	-0.267896	0.732719	0.00308183	0.997126	0.160385	0.856353	0.244713	0.753824
PF3D7_0607600	-1.22246	0.107295	0.982943	0.27359	1.32532	0.151465	-0.879889	0.314395	-0.125611	0.867298
PF3D7_0607700	-0.328192	0.623178	0.137325	0.882659	0.382841	0.760502	0.422568	0.648562	-0.458717	0.52334
PF3D7_0607800	-0.280919	0.685088	0.667406	0.446832	0.0750414	0.93315	-0.0697717	0.938989	0.0462483	0.959774
PF3D7_0607900	0.668328	0.348052	-0.141741	0.867891	0.884753	0.309754	-0.207849	0.840323	-0.633333	0.428204
PF3D7_0608000	-0.401596	0.489959	-0.207916	0.810545	-0.0974022	0.912629	-0.445556	0.606228	1.36975	0.0721939
PF3D7_0608100	-1.23682	0.0524696	0.985122	0.267873	0.383547	0.704935	-0.687755	0.478308	-1.0079	0.157734
PF3D7_0608200	1.90281	0.0104914	-0.873102	0.328428	0.937935	0.299746	-0.0850343	0.934706	2.10743	0.0201327
PF3D7_0608300	-0.739931	0.458452	0.0600086	0.952087	0.569401	0.527353	1.55331	0.163049	-0.423838	0.678343
PF3D7_0608310	-1.64931	0.104586	-0.102308	0.900309	-0.738012	0.462802	1.74897	0.127154	0.965021	0.322583
PF3D7_0608400	1.92215	0.0133639	-0.220577	0.800024	1.01294	0.233234	-1.13839	0.261758	1.12426	0.12491
PF3D7_0608500	0.576187	0.307994	-0.627919	0.418736	0.515049	0.562232	-0.821575	0.359456	0.597007	0.396748
PF3D7_0608600	1.70999	0.0186456	-0.327572	0.700919	0.261788	0.765998	0.254723	0.785057	0.0163062	0.985751
PF3D7_0608700	-0.761416	0.173895	-0.341181	0.668619	-0.519295	0.557432	-0.540045	0.55371	-0.122678	0.879488
PF3D7_0608800	0.0253313	0.970226	0.211976	0.831726	-2.47233	0.0227874	-0.282324	0.748116	1.49017	0.0957119
PF3D7_0608900	0.598054	0.416688	0.403879	0.663383	0.662739	0.517306	-0.296201	0.740696	0.290021	0.699206
PF3D7_0609000	-2.42213	0.00415067	-0.347102	0.640993	-1.83475	0.0260579	-0.607048	0.57559	-0.358929	0.656239
PF3D7_0609100	-0.147877	0.798812	-0.134035	0.859578	-0.737057	0.363051	-0.851943	0.338309	0.481184	0.562836
PF3D7_0609200	0.0664819	0.928437	-0.878759	0.267231	-0.834151	0.367518	-0.0879942	0.929343	0.499623	0.517163
PF3D7_0609300	1.26519	0.262351	-0.456579	0.701414	0.911053	0.435906	0.811576	0.473652	-1.14879	0.261869
PF3D7_0609400	-0.13234	0.849211	0.403671	0.629863	0.0993379	0.917797	-0.339698	0.722916	-0.545185	0.495999
PF3D7_0609500	0.193792	0.870987	-0.232203	0.816026	-1.08499	0.319879	1.00641	0.575489	0.733965	0.573927
PF3D7_0609600	0.861082	0.700931	0.756601	0.701178	0.583195	0.738884	0.633669	0.793427	-0.0507588	0.981404
PF3D7_0609700	-0.66315	0.260586	-0.128618	0.883848	0.0755201	0.942325	-0.278049	0.772166	-0.980879	0.25429
PF3D7_0609800	1.62102	0.0212312	-0.133342	0.875996	0.887985	0.352872	-0.147051	0.890679	0.918341	0.30906
PF3D7_0609900	-2.20141	0.00213099	0.758065	0.39028	-1.01463	0.289466	-0.602774	0.51383	-0.806328	0.317039
PF3D7_0610000	0.170694	0.794598	0.413385	0.621453	1.21082	0.185533	-0.577003	0.516596	-0.297559	0.691498
PF3D7_0610100	-0.225516	0.691401	0.373204	0.612369	0.308049	0.73818	-0.335957	0.699597	-0.582008	0.409598
PF3D7_0610200	-0.452239	0.483699	-0.0903998	0.930849	-0.268547	0.821205	-0.116582	0.913049	-2.04805	0.0186459
PF3D7_0610300	2.54195	0.606298	-2.16164	0.66001	3.45539	0.474785	2.77741	0.567294	3.93771	0.337326
PF3D7_0610400	1.05707	0.238762	1.31308	0.142856	1.96734	0.0443857	-1.64857	0.0903372	1.67209	0.0546004
PF3D7_0610500	-1.17354	0.167985	-1.23315	0.155575	-0.42087	0.6752	-0.272231	0.759594	1.62067	0.0692956
PF3D7_0610600	-0.10468	0.874155	0.0307237	0.967962	-0.234839	0.776882	-0.611052	0.5271	-0.331477	0.676472
PF3D7_0610700	-2.84891	0.00802975	-1.20874	0.184198	-2.73112	0.00276194	0.130241	0.904068	-0.255565	0.824372
PF3D7_0610800	-2.55406	2.65e-05	-0.4368	0.549472	-1.67518	0.0495858	0.0201048	0.984833	-0.545166	0.53248
PF3D7_0610900	-0.837871	0.18544	0.881564	0.286914	-0.27816	0.778179	-0.486022	0.607913	-0.917906	0.195362
PF3D7_0611000	1.63998	0.0713481	-0.858673	0.344197	0.531442	0.656339	0.414922	0.718295	1.22031	0.249077
PF3D7_0611100	2.32391	0.00216468	-0.298554	0.744092	1.47452	0.153754	-0.973613	0.347778	0.776157	0.282018
PF3D7_0611200	0.964278	0.155668	0.108477	0.892694	0.901389	0.29698	-0.294118	0.730681	0.346914	0.623514
PF3D7_0611300	1.53065	0.0469139	-0.0943279	0.905708	1.15481	0.159864	-0.494886	0.607745	0.44359	0.528684
PF3D7_0611400	-2.12383	0.0135336	0.597952	0.501713	-0.817982	0.378427	1.48985	0.12413	-1.48806	0.079706
PF3D7_0611500	1.23045	0.0997864	0.386088	0.660388	0.856316	0.404578	0.540702	0.619731	0.124517	0.890317
PF3D7_0611600	1.15969	0.0587098	0.605808	0.515532	1.00516	0.34862	0.0383679	0.969721	-1.02203	0.228663
PF3D7_0611700	1.23005	0.0450472	-1.39432	0.0585877	0.620375	0.552835	-0.0428448	0.970563	2.37332	0.00137579
PF3D7_0611800	0.296366	0.632352	0.599202	0.439049	-0.0180962	0.98512	0.221882	0.805053	-0.504625	0.489382
PF3D7_0611900	1.21624	0.0782529	0.396212	0.629898	0.905551	0.296681	-0.151093	0.860984	1.2401	0.0832711
PF3D7_0612000	1.0666	0.145467	-1.05768	0.222958	1.76162	0.0608901	-1.04365	0.335526	0.799586	0.287591
PF3D7_0612100	-1.62725	0.0317093	-0.283217	0.726749	-1.26909	0.104367	0.624104	0.479623	-0.673859	0.382909
PF3D7_0612200	0.186175	0.774762	0.553335	0.517427	0.96428	0.347511	-0.991634	0.264342	-0.240417	0.743637
PF3D7_0612300	1.80883	0.486678	-0.877589	0.540746	-0.190587	0.911674	0.13639	0.906862	0.0919017	0.940689
PF3D7_0612400	1.48158	0.0599939	-0.34589	0.685626	1.21402	0.21319	-0.527729	0.585436	-0.00602068	0.993708
PF3D7_0612500	2.05812	0.00628247	-0.401296	0.630697	0.0977746	0.910392	0.252105	0.807982	-0.208643	0.828513
PF3D7_0612600	0.734565	0.278804	0.423491	0.587225	0.0112847	0.990062	-0.246389	0.780657	0.675349	0.375198
PF3D7_0612700	1.31298	0.0282241	-0.176544	0.848238	0.831388	0.351352	-0.00101945	0.99924	-1.10429	0.162971
PF3D7_0612800	0.502691	0.550883	-0.590378	0.474863	-1.0285	0.246516	0.00839119	0.99329	0.838121	0.338151
PF3D7_0612900	-3.37551	3.95e-08	0.240649	0.745477	-1.28863	0.127655	-1.04508	0.341417	-0.470161	0.606177
PF3D7_0613000	2.58263	0.000532118	-1.01714	0.29345	1.09386	0.190151	-0.692182	0.571287	0.661577	0.425316
PF3D7_0613100	1.66906	0.0202626	-1.2575	0.169158	-0.0701158	0.931466	-0.436589	0.737154	0.0388488	0.958796
PF3D7_0613200	2.59119	4.94e-05	-0.671627	0.437895	3.01374	0.00408281	-0.55072	0.610729	1.93083	0.00929226
PF3D7_0613300	0.222363	0.727425	0.752208	0.437176	1.26233	0.287916	0.267076	0.800321	-1.13533	0.133381
PF3D7_0613400	1.51481	0.0393877	0.747197	0.401811	1.59439	0.0780708	-0.851058	0.35025	1.34811	0.0679728
PF3D7_0613500	0.546583	0.399741	0.609259	0.488372	0.710697	0.421469	-0.539065	0.541326	0.204166	0.789474
PF3D7_0613600	-0.452884	0.478938	0.996819	0.201338	0.925553	0.407762	0.65063	0.540482	-0.639101	0.408175
PF3D7_0613700	0.470981	0.466579	0.403424	0.605228	0.122189	0.881683	-0.0930656	0.917286	-0.659289	0.361678
PF3D7_0613800	-0.126783	0.842852	0.250972	0.754972	0.338554	0.751439	-1.09496	0.22895	-0.398318	0.593992
PF3D7_0613900	0.96522	0.105608	0.591124	0.489052	1.35971	0.260839	-0.886519	0.359182	-0.896198	0.3204
PF3D7_0614000	-0.012504	0.984337	0.710449	0.332893	0.231365	0.781632	-0.511199	0.588802	-0.165924	0.830579
PF3D7_0614100	-0.619484	0.418433	0.657361	0.481037	0.741019	0.578914	-0.453202	0.65353	-0.844529	0.280903
PF3D7_0614200	-1.0402	0.291765	-0.350414	0.689578	-1.55888	0.0786162	0.498422	0.637007	0.783009	0.381785
PF3D7_0614300	-1.29187	0.038677	-0.535806	0.52792	-1.6875	0.0690651	0.471264	0.642895	-0.266955	0.769371
PF3D7_0614400	-0.180179	0.768097	-0.644534	0.387933	-0.608549	0.47036	-0.499295	0.565508	0.383294	0.593377
PF3D7_0614500	0.242834	0.66704	-0.925371	0.204669	0.460362	0.619802	-0.400292	0.654438	0.934816	0.190546
PF3D7_0614600	1.32483	0.0913052	-0.11202	0.90696	2.0948	0.0481303	1.50599	0.242818	0.837869	0.277978
PF3D7_0614700	0.73084	0.261055	-0.0973528	0.903447	0.676436	0.519502	0.579871	0.621829	-0.501315	0.490343
PF3D7_0614800	0.754916	0.224098	0.998515	0.219401	0.583967	0.494493	-0.532539	0.54115	-0.0757165	0.914568
PF3D7_0614900	0.444795	0.514928	-0.121423	0.885816	1.08271	0.269115	-0.485107	0.58858	-0.686643	0.346071
PF3D7_0615000	1.40133	0.0264688	-1.30129	0.109308	0.159723	0.85152	-0.860922	0.34878	0.72265	0.352185
PF3D7_0615100	-0.606764	0.54316	-0.376026	0.662937	0.0512904	0.960595	0.466218	0.725349	-0.852059	0.593971
PF3D7_0615200	0.764176	0.443895	0.163439	0.864388	0.972877	0.412763	-0.465328	0.659528	-0.372308	0.687634
PF3D7_0615300	0.119019	0.878394	-0.268721	0.741565	0.399387	0.683912	0.52115	0.579613	-0.502026	0.539362
PF3D7_0615400	-1.22493	0.0330716	0.414909	0.652653	-0.470569	0.684853	-1.08434	0.272838	-1.57128	0.0262854
PF3D7_0615500	0.467796	0.455535	0.0931357	0.902503	0.941749	0.313288	0.416077	0.6667	-0.464337	0.534403
PF3D7_0615600	-1.85903	0.0186116	0.0300431	0.967261	-1.05684	0.180349	-0.476026	0.589863	0.0510378	0.946941
PF3D7_0615700	0.761436	0.22582	-1.11173	0.152335	-0.169815	0.830184	-0.707127	0.490698	0.38251	0.589289
PF3D7_0615800	-0.251751	0.731566	0.505154	0.530968	0.285371	0.751649	-0.435523	0.621905	-0.0483533	0.948946
PF3D7_0615900	-0.111846	0.853644	0.060235	0.947353	1.02534	0.264994	-1.29083	0.221834	-0.330856	0.648523
PF3D7_0616000	-0.530394	0.428717	0.179547	0.840748	-0.667265	0.491983	-0.518097	0.558244	0.293174	0.709346
PF3D7_0616100	0.906154	0.151814	-0.596206	0.444425	0.566444	0.528921	-0.124706	0.896535	0.886571	0.257567
PF3D7_0616200	0.226919	0.718295	1.37043	0.127789	1.04584	0.208222	-0.50885	0.553459	-0.0484326	0.948628
PF3D7_0616300	-0.790197	0.388651	-0.308926	0.720836	0.0954964	0.918534	0.423828	0.661776	1.11526	0.170293
PF3D7_0616400	-2.45349	0.0460602	0.00410735	0.996702	-0.796855	0.455004	1.20513	0.29652	-0.364231	0.753097
PF3D7_0616500	-0.0328063	0.98136	0.359574	0.78818	0.94973	0.685859	0.633669	0.793427	0.318987	0.891049
PF3D7_0616600	0.362481	0.604567	0.221533	0.800685	1.04406	0.339243	-0.176014	0.841187	-0.286242	0.69185
PF3D7_0616700	1.66833	0.0435931	-0.397958	0.664041	0.216189	0.798933	0.245527	0.807543	-1.01568	0.331768
PF3D7_0616800	-0.763432	0.262006	0.0901486	0.912142	-0.736874	0.3965	-0.515301	0.593417	-0.728382	0.358993
PF3D7_0616900	-0.771416	0.301032	-0.233	0.807514	-0.425354	0.673566	1.21875	0.20348	-2.16453	0.0177342
PF3D7_0617000	-1.08946	0.0990754	-0.290657	0.715188	-0.723993	0.361274	-0.870967	0.351844	-0.43655	0.584839
PF3D7_0617100	-0.662722	0.309831	0.231103	0.752258	-0.807966	0.316142	-0.302195	0.734776	0.208338	0.809976
PF3D7_0617200	-0.723226	0.221967	0.196889	0.815701	-0.152254	0.887089	-0.790493	0.386699	-0.771378	0.266872
PF3D7_0617300	1.42595	0.0945726	0.249139	0.779104	1.29406	0.137584	-1.00191	0.361811	0.433837	0.535462
PF3D7_0617400	1.37718	0.0319204	0.602853	0.418781	0.629875	0.511272	-0.185075	0.835674	0.478046	0.513304
PF3D7_0617500	2.24736	0.000907421	2.16748	0.0104274	2.89135	0.00482518	2.48425	0.00524998	4.26893	3.38581e-08
PF3D7_0617600	-1.33966	0.522155	3.45081	0.0301219	1.49833	0.261936	-0.0204482	0.983814	0.876941	0.568154
PF3D7_0617700	2.00411	0.323958	2.60445	0.276442	0.889425	0.544661	-0.276198	0.890813	0.873148	0.617985
PF3D7_0617800	1.6922	0.0306143	0.533302	0.526273	1.31047	0.174866	-0.499549	0.615392	1.2711	0.0910219
PF3D7_0617900	-0.642506	0.326134	0.566205	0.545628	-0.438301	0.620815	-0.45302	0.646462	0.381659	0.686576
PF3D7_0618000	0.594617	0.382825	1.12469	0.127532	1.81226	0.0813321	-0.137212	0.906108	-0.242939	0.749606
PF3D7_0618100	0.707976	0.374148	1.02935	0.248672	0.591719	0.517166	1.72607	0.0966926	-0.330261	0.706094
PF3D7_0618200	1.07289	0.0678631	-0.915576	0.24342	0.145882	0.86336	-0.498554	0.570255	0.975203	0.189241
PF3D7_0618300	-0.31484	0.580349	-0.439493	0.620455	-0.684234	0.485052	-0.825807	0.351341	1.01022	0.188984
PF3D7_0618400	2.48958	0.135227	-0.607392	0.665121	0.594414	0.64898	1.41674	0.415767	1.70929	0.237513
PF3D7_0618500	0.184044	0.790582	-0.623472	0.431619	1.02628	0.205366	-0.587817	0.572665	0.295167	0.74154
PF3D7_0618600	1.21376	0.0892313	-0.841537	0.327548	0.0244576	0.978239	-0.0213478	0.982308	0.500334	0.524681
PF3D7_0618700	0.557778	0.456806	-0.8727	0.280552	-0.0477922	0.958688	0.958281	0.34071	-0.0761336	0.927861
PF3D7_0618800	-1.01315	0.490767	-0.412829	0.748097	0.0315342	0.981298	1.90957	0.117164	2.08767	0.0357597
PF3D7_0618900	0.44524	0.513509	0.224376	0.772425	0.536497	0.564929	0.359243	0.698805	-0.143975	0.855304
PF3D7_0619000	-1.47188	0.017959	0.514322	0.515816	-0.394142	0.700872	-1.00258	0.298067	-0.572528	0.438001
PF3D7_0619100	-0.611955	0.487375	-1.16578	0.150999	-0.884335	0.307402	0.219875	0.806875	0.485557	0.521419
PF3D7_0619200	-1.86496	0.00904115	0.169119	0.86236	-0.73902	0.493071	-0.530762	0.566674	-1.19312	0.0960063
PF3D7_0619300	-0.0488633	0.950327	0.0334945	0.967391	0.713255	0.475734	0.394081	0.667562	-0.228463	0.775263
PF3D7_0619400	-1.82726	0.00143438	-0.0419021	0.961662	-1.5711	0.0788673	0.498135	0.66775	-0.425511	0.691872
PF3D7_0619500	-1.26108	0.14456	0.0504979	0.953665	-1.56216	0.0614771	0.790615	0.42283	-0.0745181	0.930582
PF3D7_0619600	-1.70627	0.240189	-0.374152	0.748032	-0.854553	0.442255	1.02096	0.394472	0.338987	0.777807
PF3D7_0619700	0.541644	0.375004	0.00578452	0.994376	1.26002	0.196576	-0.104271	0.90597	-0.356145	0.646272
PF3D7_0619800	-1.55846	0.0805331	-0.0487277	0.956619	0.0170379	0.984426	1.25817	0.253501	-0.149177	0.862922
PF3D7_0619900	1.30396	0.0262497	-1.08768	0.192398	-0.404555	0.609493	-0.284321	0.781025	-0.390858	0.590701
PF3D7_0620000	-0.451342	0.615597	0.437947	0.628299	1.3799	0.208262	0.0400602	0.975398	-0.994007	0.455636
PF3D7_0620100	2.37356	0.00310695	-0.76562	0.364137	1.31601	0.138997	-0.0526812	0.967154	1.08659	0.196309
PF3D7_0620200	1.36223	0.509929	-0.226762	0.876054	0.212383	0.887696	1.22963	0.563259	1.93795	0.139632
PF3D7_0620300	-0.82132	0.451571	-0.116716	0.912088	0.0866663	0.945462	2.3459	0.126177	1.36833	0.118492
PF3D7_0620400	-1.6629	0.0140905	1.68242	0.0898522	2.04446	0.234383	0.724994	0.628021	-0.141001	0.876614
PF3D7_0620500	-0.407273	0.521296	0.196058	0.800257	-0.180594	0.831234	-0.432745	0.655358	-0.0669706	0.926863
PF3D7_0620600	0.202967	0.861599	0.0974947	0.937544	-0.444127	0.705599	0.229713	0.861644	2.29099	0.0111714
PF3D7_0620700	3.33895	7.42e-06	-0.96983	0.277955	2.44847	0.024036	0.646001	0.629337	1.82886	0.0482013
PF3D7_0620800	1.62286	0.409761	1.92352	0.639269	-0.589944	0.875096	-3.75116	0.0503015	1.69782	0.35613
PF3D7_0620900	1.37018	0.443474	4.14204	0.276592	3.29804	0.308616	-1.29693	0.290216	1.10434	0.486331
PF3D7_0621000	-1.99764	0.159506	0.252136	0.822634	-0.266036	0.77823	2.10472	0.0910379	1.06295	0.311731
PF3D7_0621100	-0.0921579	0.87519	0.739833	0.348276	0.834541	0.431779	0.0869674	0.929304	-0.919453	0.203935
PF3D7_0621200	-0.407363	0.474338	0.346808	0.701855	0.872928	0.402378	-0.639125	0.472551	0.639232	0.440697
PF3D7_0621300	-2.15814	0.00390944	-0.448296	0.622038	-0.593576	0.479901	0.0665357	0.948511	-0.729557	0.363214
PF3D7_0621350	1.74699	0.257414	1.23804	0.247723	0.204824	0.887311	0.738751	0.706699	0.125444	0.900523
PF3D7_0621400	-0.488871	0.493774	0.582366	0.481193	0.148582	0.885732	1.54524	0.222468	-0.816055	0.33672
PF3D7_0621500	0.41898	0.63687	-1.36659	0.155226	-0.0290064	0.976398	2.27894	0.0672306	0.324609	0.698987
PF3D7_0621600	1.43114	0.427189	1.17592	0.732728	0.25609	0.898179	0.857049	0.495952	0.327244	0.803244
PF3D7_0621700	-2.2642	0.0102604	0.0043276	0.996265	-0.531854	0.551169	-0.276021	0.781645	0.223584	0.808946
PF3D7_0621800	-0.300796	0.592228	-0.487139	0.550402	0.314879	0.755206	-0.494097	0.573813	1.24095	0.10841
PF3D7_0621900	-1.6061	0.0161387	-0.194968	0.797912	-1.16281	0.179651	-0.684388	0.455765	-0.178865	0.808875
PF3D7_0622000	1.85501	0.00620757	-0.470569	0.606901	2.1287	0.0202947	-0.133223	0.895296	2.41596	0.000845108
PF3D7_0622100	-0.792307	0.487357	0.936056	0.314456	0.451975	0.67813	0.402473	0.794713	-1.18936	0.275502
PF3D7_0622200	-1.78868	0.00759675	-0.52713	0.491151	-1.17221	0.204207	-0.627967	0.496002	-1.00707	0.18846
PF3D7_0622300	-1.77717	0.0602883	0.741479	0.424467	0.333529	0.728901	-0.22388	0.817779	2.00309	0.0327331
PF3D7_0622400	2.03836	0.0120226	-1.34745	0.178006	0.868936	0.339116	0.0173777	0.988545	0.134588	0.898063
PF3D7_0622500	0.518517	0.552734	-0.80835	0.338097	-0.292868	0.742475	1.42594	0.205527	0.769971	0.442332
PF3D7_0622600	2.80419	9.1e-05	-0.720519	0.388201	1.82437	0.0313138	-1.09401	0.35236	1.24011	0.0889287
PF3D7_0622700	-0.0125747	0.994106	-0.476381	0.646831	-1.09196	0.241923	0.544957	0.650955	0.306354	0.822966
PF3D7_0622800	-2.73699	2.58e-05	0.54323	0.486291	-0.92764	0.336809	-0.503602	0.584388	-0.833007	0.259989
PF3D7_0622900	0.145329	0.823474	0.502701	0.575341	0.0309781	0.976118	0.232566	0.825214	-0.932221	0.210905
PF3D7_0623000	0.121665	0.855185	0.177226	0.8288	-0.348667	0.682803	-0.524734	0.593642	-0.183392	0.813454
PF3D7_0623100	-2.87018	8.17e-06	0.0536912	0.948581	-0.935037	0.239373	-0.946964	0.340658	-0.212865	0.808351
PF3D7_0623200	-0.545689	0.484825	-0.821784	0.298471	-0.878441	0.288565	0.193439	0.828771	0.426271	0.5994
PF3D7_0623300	1.15203	0.0997023	0.486109	0.58146	1.79649	0.0831645	-0.66871	0.47369	1.73696	0.0316215
PF3D7_0623400	0.312596	0.766741	0.0268113	0.975881	0.75894	0.435692	0.230112	0.805102	0.0183522	0.982462
PF3D7_0623500	0.386977	0.537313	-0.511768	0.52523	-0.370864	0.64576	-0.37523	0.687416	0.443951	0.556821
PF3D7_0623600	-3.83592	6.06e-07	-0.538708	0.591727	-2.63517	0.00978855	1.12857	0.23519	0.499798	0.63388
PF3D7_0623700	-1.13186	0.329631	-0.659252	0.467589	-1.03059	0.343504	0.892512	0.377035	1.18913	0.27422
PF3D7_0623800	-0.225407	0.723291	0.123733	0.873461	-1.32454	0.182787	-0.531762	0.545737	-0.506757	0.50694
PF3D7_0623900	-0.0826855	0.914033	-0.0525015	0.947394	0.0688057	0.937198	-0.274557	0.758499	-0.00826446	0.991676
PF3D7_0624000	-1.22703	0.0454158	-0.17439	0.845716	-0.807571	0.364397	-0.0193715	0.986336	-0.737884	0.457553
PF3D7_0624100	-0.23924	0.717361	0.00830077	0.991944	0.182723	0.838125	-0.183055	0.855	-0.225827	0.789408
PF3D7_0624200	0.259041	0.684702	-0.067881	0.927763	0.419738	0.626211	-0.46216	0.607558	-0.475916	0.503346
PF3D7_0624300	1.15934	0.158338	0.279211	0.746484	0.619065	0.477109	-0.665206	0.525868	0.130003	0.878487
PF3D7_0624400	0.0794225	0.912685	0.572846	0.511385	-0.171527	0.835506	-0.943374	0.326652	-0.0259237	0.972572
PF3D7_0624500	1.03084	0.114683	0.653661	0.459184	1.79788	0.0474963	-0.98625	0.300504	1.19439	0.169768
PF3D7_0624600	-1.40928	0.0197731	-0.307537	0.703978	-0.770326	0.439235	-0.348471	0.720491	-0.705598	0.327197
PF3D7_0624700	1.30865	0.0658792	-1.03248	0.250934	1.56557	0.16288	-0.608459	0.511473	-0.221421	0.770342
PF3D7_0624800	-0.459613	0.694699	0.106732	0.927022	-0.777028	0.510239	0.824698	0.629471	-0.129912	0.92294
PF3D7_0624900	1.58883	0.0373798	0.660436	0.442255	0.79244	0.457451	0.479353	0.632204	0.271005	0.768181
PF3D7_0625000	0.859831	0.167592	-0.0646883	0.938976	1.0791	0.369822	0.039761	0.976803	-0.348507	0.673113
PF3D7_0625100	2.20586	0.0407588	-0.118383	0.918634	0.82928	0.589809	1.18878	0.341935	1.13214	0.264228
PF3D7_0625200	0.825838	0.266983	-0.919073	0.345132	1.70742	0.123706	-0.0925691	0.922183	-0.129403	0.865301
PF3D7_0625300	0.233738	0.763557	0.704037	0.446222	0.984495	0.3292	-0.101347	0.91207	-0.81747	0.278058
PF3D7_0625400	-0.683243	0.349399	-1.0084	0.25707	-1.85796	0.0333219	1.34882	0.293698	-0.841933	0.364025
PF3D7_0625500	1.8941	0.0183735	-0.843822	0.333425	0.680798	0.469541	-0.108095	0.922144	1.23034	0.176545
PF3D7_0625600	-0.0287956	0.979887	-0.57258	0.560157	-1.4072	0.141544	1.55787	0.304276	-2.21237	0.138214
PF3D7_0625700	1.41596	0.0920617	-1.09742	0.282129	-0.193932	0.830275	0.938289	0.397823	0.0912086	0.927817
PF3D7_0625800	-1.23699	0.252894	0.0821536	0.928688	-0.550495	0.541861	0.179441	0.862958	-0.412011	0.670188
PF3D7_0625900	0.862163	0.536259	-0.201875	0.885107	0.903845	0.497651	0.562899	0.712735	0.345542	0.788389
PF3D7_0626000	-1.62677	0.0533335	-0.171466	0.841001	-1.20502	0.130372	0.983053	0.330868	0.0994105	0.902812
PF3D7_0626100	-0.0762963	0.911598	0.0753712	0.929533	-0.0998558	0.906509	-0.841115	0.385661	0.331788	0.714193
PF3D7_0626200	-3.58836	0.0158758	-1.99869	0.0946026	-1.45494	0.259086	2.54142	0.0577051	2.92863	0.0410459
PF3D7_0626300	-1.36562	0.160565	-0.414556	0.662524	-0.0427458	0.967162	0.794352	0.46902	1.25225	0.237341
PF3D7_0626400	0.379577	0.569862	0.285918	0.761267	0.992759	0.366087	-0.566033	0.587879	-1.53117	0.0366076
PF3D7_0626500	-0.667421	0.641558	-0.0720692	0.944231	0.708074	0.544128	1.01803	0.502826	-0.121528	0.9209
PF3D7_0626600	0.0288829	0.971389	-1.06277	0.221881	0.662025	0.491771	-0.0675144	0.954802	1.74302	0.0461018
PF3D7_0626700	0.244797	0.665752	-0.683852	0.455364	0.17175	0.83093	-0.434492	0.667748	0.641353	0.369265
PF3D7_0626800	-2.3238	2.39e-05	0.167345	0.846178	-1.28223	0.121231	-0.464709	0.677442	-0.887582	0.401864
PF3D7_0626900	0.284913	0.731784	0.18289	0.836074	0.693729	0.455952	-0.101152	0.910974	-0.355243	0.664712
PF3D7_0627000	1.6625	0.0886322	-0.159517	0.875168	0.783671	0.412701	1.58706	0.252891	-0.996239	0.403565
PF3D7_0627100	-1.49999	0.0259601	0.108472	0.884476	-1.57059	0.0753954	-0.771181	0.422956	-0.374873	0.651675
PF3D7_0627200	2.01918	0.00425877	-0.713385	0.454267	0.689479	0.484276	-0.723873	0.555292	0.725594	0.373816
PF3D7_0627300	-0.944874	0.109858	-0.453019	0.530627	-0.826144	0.306327	-0.742893	0.46548	-1.075	0.180022
PF3D7_0627400	1.71883	0.014483	-0.494424	0.582512	0.241371	0.780589	-0.494161	0.609016	1.38055	0.075601
PF3D7_0627500	-0.681181	0.222717	-0.230587	0.80438	0.343207	0.739747	-1.0101	0.256788	2.21946	0.0156938
PF3D7_0627600	-0.438061	0.647192	-0.372457	0.664229	0.075801	0.93753	0.789569	0.516067	-0.89411	0.431983
PF3D7_0627700	-2.69058	2.01e-05	0.507669	0.475451	-1.46561	0.0821748	-0.0797556	0.935212	-0.715972	0.336852
PF3D7_0627800	-2.20741	0.000201474	0.147836	0.855763	-1.33694	0.125416	-0.719503	0.479412	-0.48147	0.598403
PF3D7_0627900	0.828709	0.184962	-0.759789	0.390519	-0.395549	0.619303	0.746043	0.471822	-0.246948	0.740315
PF3D7_0628000	0.513862	0.516815	-0.719748	0.444679	0.529359	0.557365	-0.423853	0.736538	0.329026	0.679051
PF3D7_0628100	1.3257	0.0395065	0.847211	0.277318	0.399599	0.734302	-1.09049	0.267676	-0.917292	0.301211
PF3D7_0628200	-1.24747	0.0355887	-0.0474328	0.95329	-0.297877	0.75028	-0.801639	0.373696	-0.368651	0.626737
PF3D7_0628300	-0.369125	0.543879	-0.498628	0.567695	0.107836	0.897252	0.733256	0.525769	1.12693	0.239929
PF3D7_0628400	0.752113	0.317102	-0.184075	0.81836	0.355975	0.688527	0.167746	0.874268	0.848839	0.318129
PF3D7_0628500	0.998381	0.329588	-0.169366	0.868755	-0.0783715	0.937153	0.881405	0.440063	0.776033	0.406853
PF3D7_0628600	0.44708	0.481195	-0.0018098	0.998124	-0.597247	0.471396	-0.829702	0.341305	-0.692761	0.361754
PF3D7_0628700	0.425725	0.647801	0.27278	0.748161	0.0515786	0.953742	1.49896	0.161507	0.542501	0.578799
PF3D7_0628800	-1.5464	0.157386	-0.273606	0.786744	-0.352048	0.713507	1.82759	0.088878	-0.264168	0.768712
PF3D7_0628900	-0.197298	0.803014	0.123363	0.887103	1.05097	0.220735	-0.0647182	0.944235	-0.0151925	0.985759
PF3D7_0629000	-1.55118	0.498843	-1.53115	0.473955	0.248712	0.877392	2.33186	0.08767	4.23113	0.00223546
PF3D7_0629100	-2.22358	0.00210717	-0.22625	0.761772	-1.30866	0.164957	-0.0755965	0.938825	-0.615396	0.427957
PF3D7_0629200	0.329801	0.593701	-0.13852	0.857116	-0.288617	0.727505	0.0383616	0.968798	-1.10205	0.123683
PF3D7_0629300	0.2686	0.704584	1.14158	0.15727	1.40601	0.181494	0.102799	0.932438	0.569794	0.498542
PF3D7_0629400	0.455261	0.517321	1.04883	0.161391	0.895482	0.294966	-0.229402	0.789958	-0.0824318	0.90861
PF3D7_0629500	0.0950281	0.878683	-0.655873	0.390114	-0.787606	0.343316	0.0305305	0.973274	0.141599	0.856802
PF3D7_0629600	-0.780399	0.292116	-1.26905	0.0992585	-0.493324	0.603867	1.19072	0.243684	0.804154	0.317183
PF3D7_0629700	-0.0195535	0.974386	-0.177421	0.839501	-0.271564	0.791373	-1.01995	0.2617	-1.14035	0.112729
PF3D7_0629800	-1.53461	0.0328018	0.35742	0.6703	-1.01301	0.281618	0.596917	0.507575	-1.06766	0.156518
PF3D7_0629900	-0.925304	0.142676	-0.617562	0.433726	-1.10872	0.17758	-0.428609	0.620619	0.510278	0.509334
PF3D7_0630000	0.878283	0.373849	1.05377	0.387206	0.0131308	0.991285	-0.0713523	0.953251	1.31516	0.292417
PF3D7_0630100	0.979758	0.310432	-0.224769	0.82608	-0.455657	0.670706	0.237972	0.869952	-0.681508	0.459497
PF3D7_0630200	0.583034	0.539058	0.276966	0.801245	-0.676771	0.553476	-1.54116	0.209517	-0.102177	0.9344
PF3D7_0630300	-0.133884	0.842041	0.524454	0.521091	0.61801	0.552774	-0.766434	0.428283	-0.736664	0.325683
PF3D7_0630400	0.228101	0.832205	-0.80239	0.396982	0.956128	0.466103	0.888813	0.449826	0.776327	0.399854
PF3D7_0630500	-1.49451	0.146649	-0.883766	0.257312	-0.532262	0.598535	2.19137	0.0427105	0.271671	0.786833
PF3D7_0630600	-0.151358	0.80164	0.393947	0.59492	-0.375182	0.641158	0.0154017	0.98606	-0.522766	0.460421
PF3D7_0630700	-0.20628	0.817258	-0.16224	0.853109	-0.529577	0.567741	0.172448	0.873043	0.563219	0.525535
PF3D7_0630800	1.29123	0.0731586	-0.0480359	0.963434	0.733443	0.46059	-0.0600417	0.958885	-2.24341	0.0179303
PF3D7_0630900	-1.09141	0.084106	0.117209	0.878068	-0.577863	0.477675	-0.0790827	0.929738	-1.05568	0.182273
PF3D7_0631000	1.61673	0.0223503	-0.558472	0.510788	0.892847	0.351623	0.436626	0.676426	0.52685	0.483858
PF3D7_0631100	0.490595	0.729921	-0.0320668	0.973981	0.310546	0.726089	1.58798	0.280038	-0.639855	0.670214
PF3D7_0631400	2.30726	0.0181232	0.599909	0.646537	1.5813	0.122004	2.32789	0.0466664	0.909887	0.414543
PF3D7_0631500	2.4047	0.00735809	1.02802	0.254854	1.77128	0.0556845	1.68261	0.346242	0.111457	0.948223
PF3D7_0631600	0.165469	0.930754	-0.228833	0.864068	2.34122	0.04399	1.55492	0.642835	3.35198	0.0900004
PF3D7_0631900	-1.09878	0.703751	0.48163	0.901261	-0.527687	0.726233	-1.34261	0.279808	0.320105	0.874938
PF3D7_0632000	-3.00881	0.529614	2.96283	0.542609	-2.57147	0.143083	-2.89081	0.371622	-2.43026	0.600913
PF3D7_0632100	0.624973	0.899091	3.55943	0.461977	-1.09041	0.602886	-2.74865	0.574229	-0.931479	0.851363
PF3D7_0632200	-0.629147	0.89924	3.77908	0.366213	-1.23561	0.503945	-0.539346	0.876246	2.27938	0.646777
PF3D7_0632400	0.35584	0.858203	2.28517	0.136795	-0.170056	0.901065	-0.433254	0.694023	1.64106	0.172363
PF3D7_0632500	0.668748	0.333023	1.40793	0.112648	0.149737	0.880683	0.545457	0.561736	1.69435	0.0276067
PF3D7_0632600	-0.855539	0.733419	-0.858305	0.715839	-5.91635	0.0356817	1.15391	0.817337	2.27938	0.646777
PF3D7_0632700	-1.19993	0.251303	2.4565	0.0630411	-0.923418	0.455892	-0.899826	0.401713	0.962774	0.369846
PF3D7_0632800	-1.37613	0.0223641	-1.21476	0.190665	-2.57953	0.00576429	-0.572688	0.562133	0.974484	0.256142
PF3D7_0700100	-0.797596	0.420653	1.78284	0.131507	0.225643	0.860414	0.5134	0.711406	0.474959	0.69094
PF3D7_0700200	-3.25514	0.265119	3.56384	0.066631	-1.21024	0.372167	-1.06387	0.407326	-0.643902	0.7607
PF3D7_0700500	0.0427918	0.98991	3.81171	0.157208	-1.19922	0.376344	-0.883027	0.504246	-3.71757	0.104242
PF3D7_0700700	0.624973	0.899091	3.77908	0.366213	-1.18276	0.766152	1.18553	0.812341	-0.931479	0.851363
PF3D7_0700800	-1.60788	0.416653	-3.13796	0.114819	-1.87429	0.0859274	-0.87497	0.523363	-1.23123	0.357926
PF3D7_0701000	0.768416	0.83456	1.51836	0.606611	-1.20343	0.775812	-3.23872	0.451644	-0.174184	0.924439
PF3D7_0701100	-1.9646	0.203709	0.391502	0.787699	-0.473972	0.673274	-0.495813	0.653122	0.368865	0.746925
PF3D7_0701200	-1.87624	0.701341	4.88073	0.127695	-0.34761	0.834436	-2.54363	0.285296	0.453807	0.927111
PF3D7_0701400	-0.564471	0.785253	-0.156647	0.901138	1.72334	0.0988044	1.30085	0.620199	-0.010487	0.997533
PF3D7_0701600	-0.960704	0.358175	-2.2637	0.0991641	-1.076	0.311613	-1.25254	0.273159	-1.44379	0.145535
PF3D7_0701900	-0.415002	0.557644	0.67923	0.417533	0.922991	0.411981	0.381912	0.764309	-1.32447	0.205456
PF3D7_0702000	0.453683	0.436084	-0.242451	0.78381	-0.0751424	0.930693	-0.388178	0.722469	-1.49561	0.127493
PF3D7_0702100	-1.61993	0.017183	0.7259	0.378338	0.70655	0.493009	-0.926018	0.433064	-0.793077	0.471171
PF3D7_0702200	0.486707	0.395503	-0.903036	0.286513	-0.768135	0.338167	0.17513	0.852582	0.0597416	0.939418
PF3D7_0702300	-1.6705	0.0198207	0.51953	0.553809	-0.242133	0.82152	1.29656	0.426031	-3.22522	0.00118032
PF3D7_0702400	-1.15832	0.0922986	0.00722526	0.994572	-1.786	0.0424489	-1.36094	0.239162	-0.641753	0.514131
PF3D7_0702500	-1.48549	0.0151149	1.11524	0.254876	-0.434614	0.669157	-1.88031	0.0528665	-0.0460866	0.958588
PF3D7_0702600	0.0196824	0.980508	0.561076	0.592524	0.677261	0.530606	0.518192	0.773175	0.362141	0.751323
PF3D7_0702800	1.90203	0.610998	2.01651	0.68308	3.96401	0.341018	-2.35081	0.339115	1.56788	0.726558
PF3D7_0702900	1.46575	0.0142446	-0.671193	0.39069	0.08563	0.927752	-0.316714	0.751248	1.66122	0.0328302
PF3D7_0703000	0.351224	0.769845	-0.906664	0.365098	-0.890375	0.377878	1.42313	0.23185	0.16089	0.891589
PF3D7_0703100	-0.159624	0.892863	-0.785551	0.387023	-0.955409	0.328242	2.41832	0.0643339	0.81129	0.448857
PF3D7_0703200	-0.0505917	0.939464	0.521808	0.518278	-0.0737343	0.932961	-0.107991	0.905915	-0.643403	0.373813
PF3D7_0703300	1.96975	0.00250626	-1.07356	0.196851	-0.35042	0.677091	0.271103	0.779274	0.90834	0.257646
PF3D7_0703400	-1.08088	0.249111	1.0564	0.277253	0.515765	0.589536	-0.328475	0.733099	0.251501	0.766746
PF3D7_0703500	-2.39767	8.23e-05	0.292769	0.683139	-1.1544	0.178717	-0.72281	0.425397	-0.63517	0.410563
PF3D7_0703600	1.5414	0.0260769	-0.229851	0.749096	1.30567	0.121502	-0.397153	0.658884	-0.0765672	0.914472
PF3D7_0703700	-0.756701	0.229209	-0.989448	0.198873	-0.562918	0.518304	-0.839139	0.351589	0.119278	0.880674
PF3D7_0703800	-0.53168	0.625955	1.38403	0.191741	1.02754	0.405958	-0.484893	0.679627	-0.671885	0.536272
PF3D7_0703900	-1.51986	0.0909329	-0.18955	0.818251	-0.856096	0.289777	0.989222	0.343182	-0.0711071	0.939579
PF3D7_0704000	-2.64796	0.00701474	-0.00316401	0.99706	-1.89308	0.0368395	1.50259	0.17079	0.770159	0.423065
PF3D7_0704100	0.183396	0.810638	-0.182146	0.859933	0.854448	0.459507	0.683776	0.503413	-0.503623	0.516635
PF3D7_0704200	-2.88479	0.000858669	-0.0778499	0.927935	-1.35266	0.152331	0.0436332	0.966576	-1.3206	0.182629
PF3D7_0704300	0.456337	0.462536	0.728294	0.417689	1.2217	0.293915	-1.07161	0.254842	-1.44652	0.0459318
PF3D7_0704400	0.0667135	0.915817	0.48422	0.561283	-0.0315089	0.971829	0.225327	0.795937	-0.593132	0.418662
PF3D7_0704500	-0.558435	0.456215	0.385604	0.681848	0.840271	0.467731	-0.227216	0.810114	-1.33148	0.0623223
PF3D7_0704600	-0.828757	0.152102	-0.0272137	0.972431	-0.589878	0.541419	-0.935113	0.332625	-0.794993	0.269961
PF3D7_0704700	-1.15626	0.239559	-0.29983	0.754438	-0.0268903	0.97592	1.47803	0.158596	-1.08528	0.266942
PF3D7_0704800	-0.131959	0.871948	0.911737	0.296922	0.575374	0.608019	-0.170526	0.871968	-0.356884	0.669695
PF3D7_0704900	0.767851	0.323608	-0.0324702	0.970248	0.0687496	0.937514	0.0390828	0.965976	0.0656504	0.933467
PF3D7_0705000	-0.876032	0.134951	0.711154	0.408219	0.130229	0.889605	-0.311374	0.731672	-0.713108	0.328837
PF3D7_0705100	-0.796093	0.323045	0.0666278	0.947151	0.224408	0.856338	-0.234792	0.818386	-0.667255	0.40354
PF3D7_0705200	-1.31261	0.413854	0.228229	0.865452	0.33388	0.790175	2.35622	0.122434	0.640591	0.694663
PF3D7_0705300	1.50613	0.015143	0.596722	0.516203	1.44116	0.162186	-0.255572	0.779213	-1.50227	0.0541422
PF3D7_0705400	-0.0488702	0.936431	0.630247	0.461885	0.194316	0.825946	0.909232	0.39193	0.261626	0.758786
PF3D7_0705500	-1.3302	0.0852795	-0.282619	0.697803	-1.69606	0.0648358	0.815036	0.376977	0.800034	0.299379
PF3D7_0705600	-0.729703	0.491284	1.44905	0.145236	-0.00821891	0.993428	-0.584135	0.578184	0.175088	0.850431
PF3D7_0705700	0.335765	0.578018	-1.06369	0.179018	0.595097	0.558145	-0.770871	0.4326	2.12527	0.00502715
PF3D7_0705800	1.26902	0.12913	0.14092	0.875966	0.499218	0.579085	-0.563385	0.607935	1.57467	0.0527966
PF3D7_0705900	0.775748	0.349888	1.40642	0.149088	0.804394	0.435879	-0.794347	0.379274	1.68713	0.036801
PF3D7_0706000	-1.13117	0.118831	-0.387147	0.611089	-0.784104	0.321826	1.22105	0.181633	-0.239217	0.745776
PF3D7_0706100	-0.33719	0.654656	0.316236	0.706085	-0.652477	0.504453	0.750325	0.42312	-0.0349695	0.964077
PF3D7_0706200	2.32079	0.00296346	-0.980096	0.323681	0.766786	0.499585	0.19124	0.853529	1.26849	0.129678
PF3D7_0706300	2.00839	0.00207051	-0.275835	0.720985	0.644219	0.485146	0.746586	0.522417	1.57142	0.0709781
PF3D7_0706400	0.465368	0.409998	-1.04506	0.170352	0.381314	0.7003	-0.573421	0.52672	1.41679	0.0585748
PF3D7_0706500	-1.06348	0.099824	-0.258496	0.768829	-0.304596	0.768056	-1.18858	0.275898	-1.3982	0.0657114
PF3D7_0706600	-1.35642	0.523079	0.231949	0.859726	-0.129847	0.912521	1.57042	0.297366	0.27854	0.867998
PF3D7_0706700	2.01777	0.00316947	0.314411	0.735486	1.65907	0.070658	0.648571	0.515361	2.49506	0.00121976
PF3D7_0706800	0.287593	0.874423	1.45736	0.504908	-0.792579	0.692502	-1.37257	0.408568	1.06247	0.583127
PF3D7_0707200	0.416255	0.556278	0.569523	0.532433	1.23409	0.196481	-1.20643	0.204314	-0.710234	0.340015
PF3D7_0707300	0.683555	0.31296	0.796961	0.371414	1.22518	0.232048	-0.723988	0.438223	-0.324306	0.649871
PF3D7_0707400	0.165754	0.787873	0.24397	0.750404	-0.0503234	0.950714	-0.162062	0.850502	-0.118346	0.87032
PF3D7_0707500	-1.88085	0.056231	-0.15073	0.871619	-0.269952	0.798702	2.89744	0.0303696	2.91409	0.000294754
PF3D7_0707600	0.594458	0.43813	-0.523029	0.540315	-0.579261	0.500168	0.413736	0.690389	-0.308517	0.709535
PF3D7_0707700	0.0563129	0.927644	0.47251	0.519373	-1.15033	0.154935	-0.682893	0.427608	-0.131749	0.885933
PF3D7_0707800	0.525383	0.414207	0.142302	0.863824	0.89072	0.289987	-0.0318096	0.971282	-0.484293	0.525469
PF3D7_0707900	0.948565	0.0970807	-1.04985	0.207293	0.173847	0.837506	-0.393388	0.680989	0.521224	0.474222
PF3D7_0708000	-1.02969	0.167318	1.04202	0.188562	-0.668929	0.446222	-0.206936	0.830505	-0.221845	0.781225
PF3D7_0708100	1.61808	0.0137545	-1.12235	0.195607	0.345453	0.689193	-0.845238	0.506962	1.00913	0.184344
PF3D7_0708200	-0.308708	0.770052	0.976639	0.324519	-0.00372907	0.997276	-0.999436	0.460083	-0.0464876	0.973129
PF3D7_0708300	0.208478	0.745494	-1.12988	0.168036	0.317366	0.713045	-0.586277	0.52059	1.24344	0.111924
PF3D7_0708400	-1.79316	0.00180898	0.313354	0.697186	-0.319413	0.702903	-0.632139	0.548344	-0.740338	0.328166
PF3D7_0708500	-0.854651	0.154699	0.183591	0.837738	0.264283	0.799245	-0.844206	0.376456	-0.63236	0.38113
PF3D7_0708600	1.69982	0.196326	0.708759	0.536926	0.100424	0.937695	0.643289	0.634266	0.219806	0.858089
PF3D7_0708700	-0.604678	0.314782	0.263617	0.763052	0.408283	0.62608	-0.879948	0.421054	-0.00605911	0.994844
PF3D7_0708800	-2.29533	0.000409831	-0.349267	0.685666	-0.695676	0.504782	-0.58946	0.554934	-1.30652	0.0690528
PF3D7_0708900	0.848043	0.213399	-0.409932	0.620299	0.0457954	0.956788	1.17783	0.262797	-0.199977	0.80107
PF3D7_0709000	-0.847247	0.158483	-0.406469	0.576188	-1.22846	0.126691	-1.14299	0.182971	0.115325	0.88246
PF3D7_0709050	1.7673	0.176117	-0.0303044	0.979423	0.559866	0.66964	3.48571	0.0140924	1.54452	0.113471
PF3D7_0709100	-0.705373	0.286573	0.370783	0.63043	0.148238	0.868782	0.0661581	0.948138	-0.667235	0.423972
PF3D7_0709200	0.515605	0.495514	-0.175225	0.841727	0.556511	0.585317	-0.0607144	0.948332	0.665399	0.400733
PF3D7_0709300	-2.12346	0.00981338	-0.54209	0.494204	-1.66478	0.0548536	-0.264017	0.798559	-0.0926893	0.911492
PF3D7_0709400	-1.05391	0.185972	0.335821	0.715118	0.371322	0.729216	-0.584112	0.543532	-0.783718	0.304129
PF3D7_0709500	2.01225	0.00549223	-0.862521	0.379283	0.379193	0.671215	1.01843	0.339501	-0.645059	0.477614
PF3D7_0709600	-1.8017	0.0187296	-0.227185	0.782794	-0.563716	0.542674	-0.0459518	0.959478	-0.389559	0.665235
PF3D7_0709700	0.13222	0.832882	-0.775962	0.299728	-0.318152	0.701307	-0.0734847	0.940473	-0.0886604	0.906537
PF3D7_0709800	2.15583	0.00158119	-1.21345	0.236631	0.304798	0.728195	-0.467412	0.691604	-0.384877	0.621286
PF3D7_0709900	0.354	0.628671	0.287454	0.7537	1.04934	0.387473	-0.21508	0.821496	0.146308	0.855148
PF3D7_0710000	-0.891854	0.298513	1.43645	0.12267	-0.47825	0.606028	-1.09317	0.267264	-0.181205	0.828211
PF3D7_0710100	0.588339	0.460567	-0.61722	0.477398	0.181848	0.830609	1.6198	0.133431	-0.114596	0.904023
PF3D7_0710200	0.634551	0.305093	0.411083	0.678475	0.470741	0.708015	-0.645256	0.552767	-2.34113	0.00468753
PF3D7_0710300	0.642917	0.293991	-0.959967	0.275606	0.152104	0.870526	-0.600758	0.536506	1.90637	0.015208
PF3D7_0710400	-0.974125	0.474109	-0.973312	0.301892	-1.70638	0.0753405	0.952016	0.426901	-0.144299	0.918724
PF3D7_0710500	0.437607	0.629722	-0.952211	0.276223	-0.135426	0.886003	-0.124889	0.898835	-0.638528	0.558302
PF3D7_0710600	-0.0468433	0.938007	-0.665587	0.402686	0.237106	0.81146	-0.438117	0.639482	1.28666	0.0895852
PF3D7_0710700	-1.30234	0.0965775	-0.663104	0.521235	-0.902082	0.39901	0.369824	0.744819	-1.96382	0.0432914
PF3D7_0710800	-0.00570112	0.994218	-1.06091	0.199909	-0.413424	0.615254	1.09443	0.229717	-0.185634	0.830256
PF3D7_0710900	0.193044	0.786126	-1.12892	0.17661	-0.568425	0.497107	0.796919	0.432722	-0.451571	0.608579
PF3D7_0711000	-0.549045	0.402021	0.335635	0.686678	0.312493	0.704597	-0.303437	0.752445	-0.671647	0.381476
PF3D7_0711100	0.687348	0.381341	-1.06934	0.247145	-1.40304	0.0815714	0.737929	0.538625	0.160769	0.857831
PF3D7_0711200	-1.49962	0.199605	0.474881	0.644832	0.0700342	0.94315	1.21925	0.402012	0.18242	0.873609
PF3D7_0711300	0.211446	0.759795	-1.29729	0.154595	-0.326193	0.69386	0.187282	0.859817	-0.0441572	0.958835
PF3D7_0711400	0.581084	0.406531	0.135072	0.876856	0.926043	0.396817	-0.226625	0.79853	-1.57032	0.0514654
PF3D7_0711500	-0.74491	0.206421	-0.0434388	0.955386	-0.513511	0.545742	-0.762441	0.406698	-0.507117	0.470378
PF3D7_0711700	-2.643	0.0149315	-3.29057	0.00438268	-4.58207	2.53913e-05	0.663526	0.690358	-0.257612	0.847384
PF3D7_0711900	-0.560256	0.908149	-2.69611	0.386088	-0.212052	0.943449	-2.91117	0.129002	-3.21808	0.178691
PF3D7_0712000	-0.788739	0.346285	-0.540379	0.504834	0.0466147	0.962543	0.0515404	0.960591	-0.504392	0.570434
PF3D7_0712200	1.1006	0.748817	3.55943	0.461977	2.33872	0.632619	1.15391	0.817337	3.90287	0.344006
PF3D7_0712300	-0.129955	0.860907	0.907249	0.328771	0.436383	0.656905	-0.0659851	0.954015	1.61999	0.078838
PF3D7_0712400	-0.665825	0.513477	0.313958	0.785121	-3.77599	0.00267165	0.328223	0.822313	0.719516	0.509464
PF3D7_0712600	-0.220907	0.872989	1.59932	0.23479	-2.14413	0.0928548	2.18701	0.26122	1.7615	0.208544
PF3D7_0712800	-3.85823	0.00229085	-0.40581	0.751018	-2.40726	0.0887899	-0.633418	0.755593	-1.99129	0.186133
PF3D7_0712900	0.366204	0.716857	0.243956	0.841621	0.138871	0.912928	0.885494	0.551874	0.553312	0.582263
PF3D7_0713100	-1.71088	0.234993	-2.31236	0.0669566	-1.22318	0.271491	-1.97907	0.067498	-2.44998	0.0182118
PF3D7_0713300	-2.06775	0.0497733	-1.36946	0.182794	-2.54666	0.0243313	-1.18025	0.537639	-0.151971	0.956029
PF3D7_0713400	-0.461966	0.496402	-1.38171	0.0679449	-0.600766	0.554087	-0.473234	0.617253	1.04673	0.158111
PF3D7_0713500	-0.677121	0.479345	0.814627	0.414148	-0.766607	0.402886	1.93904	0.104612	-0.332536	0.709168
PF3D7_0713600	-0.308621	0.684052	1.15119	0.173919	0.436779	0.632191	-0.407944	0.650107	-0.366844	0.632742
PF3D7_0713700	1.56173	0.017442	-1.18316	0.195826	-0.445778	0.581778	-0.348636	0.746603	0.417848	0.59495
PF3D7_0713800	2.57508	9.5e-05	0.347798	0.677361	1.53872	0.127515	0.164138	0.867205	-0.870729	0.295587
PF3D7_0713900	-3.15068	0.000401365	-0.0417332	0.959019	-1.27849	0.106499	0.636855	0.510173	-0.132273	0.858197
PF3D7_0714000	1.41463	0.0297269	-0.305076	0.70951	0.494142	0.565635	-0.812914	0.379181	1.0371	0.163205
PF3D7_0714100	1.10617	0.51841	1.44604	0.409373	1.70975	0.326022	0.556021	0.801265	-1.60109	0.340444
PF3D7_0714200	-0.758436	0.272233	0.456678	0.558439	-0.230211	0.797555	-0.287631	0.76481	-0.277902	0.703939
PF3D7_0714300	-1.78517	0.00952188	0.167869	0.849937	0.0220663	0.982195	-0.203812	0.838633	-0.988411	0.183279
PF3D7_0714400	1.09571	0.246704	-0.0739683	0.932182	0.115573	0.89414	0.394916	0.702849	-1.4235	0.195681
PF3D7_0714500	-1.19618	0.106011	-0.428914	0.61841	-0.769779	0.376147	0.676755	0.486842	-1.42647	0.0740626
PF3D7_0714600	0.495663	0.388389	0.22352	0.790663	0.244567	0.817627	-0.157475	0.863149	-0.65542	0.371407
PF3D7_0714900	1.81974	0.367179	3.55943	0.461977	0.510809	0.915654	-0.932226	0.424979	0.905007	0.570376
PF3D7_0715000	-0.122383	0.860562	-1.22045	0.103686	-0.699441	0.429344	0.345935	0.69184	0.37489	0.635966
PF3D7_0715100	2.43242	0.00178582	1.78576	0.0827223	0.540438	0.570249	0.201656	0.843281	1.73826	0.0367168
PF3D7_0715200	-0.00558959	0.993712	1.1772	0.134322	1.11765	0.318254	-0.874155	0.325809	-0.60136	0.398984
PF3D7_0715300	0.208135	0.782731	-0.0810943	0.921434	0.730395	0.481471	0.308151	0.771177	-0.595133	0.472059
PF3D7_0715400	1.62093	0.0384306	0.0353804	0.965659	0.315664	0.726978	0.785858	0.390651	-0.238042	0.766348
PF3D7_0715500	0.845147	0.236044	-0.447404	0.575291	2.36537	0.00946524	-1.11024	0.224841	1.48935	0.0494646
PF3D7_0715600	-1.17491	0.0849979	0.512282	0.508932	0.148658	0.871615	-0.769979	0.463333	-0.367611	0.635154
PF3D7_0715700	1.28745	0.173835	-0.17992	0.849303	0.774813	0.440419	-0.629327	0.531164	0.488299	0.544992
PF3D7_0715800	0.56995	0.403286	-1.05709	0.183417	-0.149628	0.864632	-0.669207	0.469879	-0.768035	0.313211
PF3D7_0715900	0.359911	0.56853	0.0917389	0.901894	0.756779	0.385478	-0.283385	0.769807	-0.772144	0.275441
PF3D7_0716000	-1.78363	0.00261285	0.014126	0.988	-0.104503	0.922705	-1.63901	0.12872	-1.35837	0.0539718
PF3D7_0716100	-1.91793	0.00734012	-0.590935	0.501167	-0.188513	0.847958	-0.130866	0.901416	-1.13144	0.16129
PF3D7_0716200	-0.49952	0.408229	0.666797	0.424994	-0.71703	0.40284	-0.251051	0.79685	-0.92184	0.211978
PF3D7_0716300	-0.333346	0.571888	-0.0936257	0.896458	0.0169619	0.982994	-0.150097	0.864549	-0.485432	0.496728
PF3D7_0716400	0.319561	0.589076	-0.342082	0.679039	0.734436	0.369129	-0.618272	0.512625	0.746815	0.295152
PF3D7_0716500	1.01863	0.177389	-0.512308	0.561383	-0.089149	0.917995	0.711938	0.497707	-0.358736	0.670766
PF3D7_0716600	1.01348	0.207585	-0.012552	0.989174	0.120657	0.891332	0.0240645	0.979418	0.671467	0.413065
PF3D7_0716700	-0.827693	0.40532	0.361492	0.699325	-0.522444	0.60514	0.449582	0.672222	0.0526723	0.960113
PF3D7_0716800	-1.25438	0.0265412	-0.468407	0.526892	0.0558949	0.947355	-0.728497	0.413509	0.27311	0.734785
PF3D7_0716900	-0.480692	0.586766	-0.710891	0.40222	-1.22481	0.123748	0.705956	0.455556	0.489224	0.596699
PF3D7_0717000	1.92456	0.000891412	-0.371976	0.645729	1.04893	0.23409	-0.766174	0.427465	1.97631	0.00540112
PF3D7_0717100	-1.33126	0.0507777	0.703859	0.378919	-0.662513	0.434876	-0.71004	0.454056	-0.12571	0.872691
PF3D7_0717200	-0.616792	0.313715	0.454377	0.559575	-0.217565	0.811717	-0.469116	0.637395	0.103797	0.90027
PF3D7_0717300	0.0618101	0.917719	0.435918	0.58756	-0.214521	0.786127	-0.816984	0.370032	-0.122068	0.882965
PF3D7_0717400	-1.82149	0.00286546	-0.212019	0.772398	-0.863533	0.304885	-0.623224	0.497569	-0.663176	0.419077
PF3D7_0717500	-0.5031	0.420781	0.81885	0.355163	0.509499	0.584621	0.77704	0.449127	0.361608	0.682711
PF3D7_0717600	1.00265	0.103916	0.818191	0.321761	0.380658	0.751697	-0.668328	0.440883	-0.85534	0.23592
PF3D7_0717700	-1.61824	0.00939199	-0.876454	0.259525	-1.31056	0.105333	0.214778	0.834725	-0.314564	0.704126
PF3D7_0717800	1.30829	0.115129	0.974355	0.287326	0.261606	0.797448	-0.439965	0.656629	-0.566682	0.536484
PF3D7_0717900	-0.133172	0.834389	0.134547	0.860791	0.341764	0.687723	-0.150579	0.868487	0.528065	0.467022
PF3D7_0718000	0.456563	0.654685	-0.267802	0.784092	0.42809	0.663507	1.15263	0.340696	0.570255	0.582496
PF3D7_0718100	0.0649369	0.934092	0.447717	0.58926	1.23972	0.241482	-0.033761	0.971982	-1.09627	0.162751
PF3D7_0718300	0.214625	0.887708	1.37493	0.30478	1.68744	0.398403	1.40241	0.485623	0.467926	0.792208
PF3D7_0718400	0.748693	0.330381	1.67167	0.103385	0.403108	0.685698	-1.07055	0.2293	1.00879	0.225797
PF3D7_0718500	1.32761	0.0442601	-0.334176	0.683588	0.769241	0.378632	-0.525205	0.550783	1.10963	0.135597
PF3D7_0718600	0.394011	0.563571	1.89103	0.0259591	1.67409	0.112269	-0.250271	0.796004	-0.558214	0.45393
PF3D7_0718700	0.676609	0.506504	-0.162214	0.864872	0.434881	0.631829	0.938735	0.430295	0.102636	0.919152
PF3D7_0718800	1.97492	0.16482	-0.100097	0.931293	1.06848	0.487433	1.12814	0.45983	0.695257	0.613498
PF3D7_0718900	-1.12219	0.599138	-0.71227	0.685427	0.348795	0.801762	1.4123	0.481293	0.693176	0.889197
PF3D7_0719000	2.29021	0.00120337	-1.49442	0.111006	-0.0428503	0.958568	0.265576	0.827168	0.354492	0.735723
PF3D7_0719100	1.67353	0.0213066	-0.450646	0.56889	0.884327	0.286045	-0.773764	0.45463	1.29294	0.0871059
PF3D7_0719200	1.09312	0.192969	0.575592	0.494572	0.805503	0.356837	0.427772	0.685708	-0.234847	0.792306
PF3D7_0719300	-1.51965	0.0235751	-0.419916	0.593312	-0.500406	0.567429	-0.102486	0.91097	-0.566857	0.44327
PF3D7_0719400	-0.394012	0.526404	-0.0588652	0.946808	0.857946	0.408344	-0.262327	0.783206	-0.988465	0.183849
PF3D7_0719500	0.685411	0.254696	0.678174	0.36335	0.951494	0.277434	-0.345759	0.703726	-0.435662	0.540764
PF3D7_0719600	-0.150166	0.784752	-0.588362	0.487139	0.0972856	0.922395	-0.976545	0.262136	1.16257	0.12539
PF3D7_0719700	-0.611497	0.299971	-1.28952	0.124844	-0.256768	0.792918	-0.0033372	0.996977	1.1378	0.123855
PF3D7_0719800	-1.45541	0.0870882	-0.641377	0.466299	-0.694614	0.436993	-0.167443	0.868303	-0.048688	0.952472
PF3D7_0719900	-1.71431	0.0209039	-0.342863	0.658837	-1.01421	0.240651	0.0986457	0.917891	-0.259629	0.734313
PF3D7_0720000	-0.896694	0.156828	-0.358841	0.661533	-0.311964	0.74461	-0.691618	0.423176	0.557876	0.510453
PF3D7_0720100	1.09036	0.0734949	-0.843167	0.318921	0.310815	0.717579	-0.226226	0.811424	-0.154235	0.840777
PF3D7_0720200	0.279269	0.635461	-1.07454	0.181132	0.0987834	0.90872	-0.485807	0.582186	0.874881	0.23966
PF3D7_0720300	2.52982	9.32e-05	0.664988	0.484798	1.5565	0.207866	0.403034	0.792276	1.00451	0.188734
PF3D7_0720400	-1.12188	0.0951478	-0.34921	0.641741	-1.36209	0.113506	0.144267	0.877928	0.41785	0.585557
PF3D7_0720500	1.4572	0.0386188	-1.25281	0.154767	0.402482	0.648519	0.434085	0.654435	0.670862	0.415147
PF3D7_0720600	-1.12389	0.0623642	-0.453998	0.608513	-0.627854	0.443462	-0.0660002	0.950572	0.227163	0.795616
PF3D7_0720700	-0.602018	0.35652	0.375252	0.64657	-0.769235	0.425896	-0.687395	0.490178	-0.832733	0.289605
PF3D7_0720800	0.779674	0.298238	0.0177077	0.983387	0.89896	0.39058	-0.776012	0.378083	1.31788	0.0763815
PF3D7_0720900	-0.241831	0.732422	-0.371511	0.627269	0.290222	0.740995	-0.520999	0.576512	-0.125501	0.876035
PF3D7_0721000	-0.607065	0.328506	-0.324284	0.697045	-0.469324	0.615743	-0.657274	0.506551	-0.92251	0.193522
PF3D7_0721100	1.37341	0.0190356	-1.03229	0.251443	0.253657	0.770958	0.477091	0.646446	-0.23545	0.770511
PF3D7_0721200	1.73893	0.00564317	-0.430586	0.576147	-0.630235	0.470782	0.449956	0.644766	1.52922	0.0460832
PF3D7_0721300	-1.39209	0.0352642	0.00534223	0.994725	-0.618821	0.532468	-0.0100265	0.991243	-1.29647	0.0945955
PF3D7_0721400	1.98046	0.00380203	-0.87597	0.312017	0.649766	0.470305	-0.796667	0.478356	1.04846	0.15101
PF3D7_0721500	-1.65927	0.317144	0.366313	0.782172	0.055326	0.961693	1.04725	0.368726	0.803485	0.458331
PF3D7_0721600	-0.272047	0.64136	-0.247234	0.766482	0.441701	0.669935	-0.819588	0.357993	1.55707	0.0439545
PF3D7_0721700	1.76423	0.038713	1.34272	0.0900222	1.45033	0.0824671	0.953777	0.364836	1.10934	0.1634
PF3D7_0721800	0.830063	0.288248	0.844581	0.371929	0.256601	0.805851	-1.18047	0.171471	1.39671	0.0841734
PF3D7_0721900	1.67402	0.00480639	-0.956445	0.254265	-0.552219	0.493126	-0.423777	0.696363	0.818895	0.268867
PF3D7_0722000	1.14703	0.127139	-1.15653	0.174866	0.09517	0.910645	2.06484	0.0597671	0.136514	0.883645
PF3D7_0722100	-0.49215	0.437303	-0.849535	0.295663	-1.03559	0.207445	0.240204	0.815624	-0.0220807	0.976541
PF3D7_0722200	0.61662	0.399801	0.790835	0.396608	1.49173	0.154872	-0.911605	0.2882	-0.112389	0.876132
PF3D7_0722300	-1.98651	0.0043921	0.00197822	0.998003	-0.421118	0.632084	-0.4688	0.626354	-0.515412	0.493286
PF3D7_0722400	-1.21141	0.0309087	0.19285	0.811002	-0.399986	0.650918	-0.438727	0.642672	0.383015	0.615356
PF3D7_0722500	0.65633	0.255272	-0.139456	0.854966	-0.348354	0.686147	-0.796378	0.358018	-0.431001	0.543664
PF3D7_0722600	-0.781322	0.185245	-0.308951	0.682429	-0.289413	0.741799	0.0224294	0.980293	-0.770171	0.280816
PF3D7_0722700	0.717633	0.389083	1.40305	0.170052	0.809536	0.426916	-0.919278	0.31544	1.72854	0.0350795
PF3D7_0722800	0.180558	0.853458	0.23622	0.794414	-0.600848	0.616771	1.84362	0.231383	0.801351	0.522634
PF3D7_0722900	0.907095	0.304764	0.293591	0.745441	0.902753	0.48742	0.802696	0.561342	-0.282481	0.754697
PF3D7_0723000	-0.850976	0.438559	-1.2578	0.167628	-1.05464	0.249881	1.18112	0.263171	0.364904	0.757876
PF3D7_0723100	-1.3862	0.623565	-0.512775	0.720151	1.03163	0.643245	1.89461	0.427089	0.960584	0.46726
PF3D7_0723200	0.950679	0.201643	0.82313	0.372138	2.45423	0.0310476	0.392358	0.729512	1.52859	0.0456923
PF3D7_0723300	-0.323388	0.683988	2.69469	0.0120494	1.19161	0.217041	-1.25955	0.168204	0.0750573	0.936056
PF3D7_0723400	-1.74751	0.0171502	-0.666968	0.44092	-0.484126	0.649887	0.33263	0.771873	-1.51407	0.0455383
PF3D7_0723500	0.0163498	0.987931	-1.25684	0.174906	-0.612722	0.481031	1.95408	0.141507	-0.167875	0.896683
PF3D7_0723600	0.296361	0.622354	-0.562426	0.532408	0.475965	0.640045	-0.056118	0.954659	1.99183	0.010589
PF3D7_0723700	-1.64349	0.0819423	0.954422	0.288418	-0.470001	0.59721	-0.42843	0.686493	-0.250958	0.782492
PF3D7_0723800	0.53109	0.413648	0.472699	0.541242	0.577003	0.591173	-1.14812	0.224819	-0.791165	0.28171
PF3D7_0723900	-2.10395	0.00438735	-0.0179584	0.981882	-1.48568	0.126023	-0.468126	0.624528	-0.166566	0.84585
PF3D7_0724000	0.546558	0.511423	0.660804	0.461414	0.844049	0.384602	0.612112	0.541253	0.552707	0.506503
PF3D7_0724100	-1.39423	0.0212107	-1.50926	0.178744	0.0633144	0.956212	-1.28334	0.279339	-1.8462	0.0167793
PF3D7_0724200	-1.46391	0.0415803	-0.245453	0.770123	-0.584377	0.479593	-1.22084	0.228172	-0.162957	0.837974
PF3D7_0724300	0.288806	0.735012	-0.501446	0.560226	-0.644299	0.486381	-0.345481	0.708259	0.396891	0.615611
PF3D7_0724400	0.667489	0.270077	-1.22202	0.121479	-0.00462709	0.995796	-0.705301	0.460234	1.00281	0.205183
PF3D7_0724500	-1.77959	0.200332	-0.863971	0.405122	0.0544943	0.956337	0.162699	0.88641	-0.0387061	0.973551
PF3D7_0724600	-0.645787	0.425032	0.0599325	0.941654	-0.338012	0.737177	0.113316	0.90037	0.0431813	0.955899
PF3D7_0724700	-0.0938501	0.886586	-0.725433	0.388276	-0.585464	0.538786	-0.847234	0.357782	0.484743	0.503998
PF3D7_0724800	-0.581456	0.353521	0.898578	0.270801	0.514162	0.549931	-0.580547	0.538584	-0.0390342	0.965112
PF3D7_0724900	0.787418	0.232967	0.656551	0.433121	0.183174	0.891311	-0.617902	0.632315	-1.94918	0.0204884
PF3D7_0725000	-0.553156	0.479785	-0.104068	0.906452	0.611075	0.56604	0.852549	0.353593	-0.574857	0.469746
PF3D7_0725100	-0.988188	0.173502	0.345579	0.665728	-0.79798	0.344655	0.749256	0.440944	-0.530476	0.479344
PF3D7_0725200	1.22813	0.0383633	-1.19945	0.195381	-0.265982	0.735875	-0.230664	0.848214	0.358241	0.668864
PF3D7_0725300	-1.90008	0.0118084	0.944459	0.274627	-1.24217	0.127971	-1.18333	0.304645	-0.776199	0.40694
PF3D7_0725400	1.56261	0.0353552	0.947138	0.301076	2.77091	0.0037727	-0.351519	0.752794	2.67027	0.000546687
PF3D7_0725600	2.22612	0.0013585	-0.733919	0.473101	-2.75043	0.0112014	0.582947	0.494866	0.210486	0.842836
PF3D7_0725700	2.03282	0.656042	-1.57587	0.333105	-3.95842	0.0653194	1.15391	0.817337	1.14701	0.70957
PF3D7_0725800	2.386	0.10129	0.240542	0.892442	-4.29265	0.033952	-0.182998	0.892558	-3.24313	0.0511819
PF3D7_0725900	2.41039	0.378212	-1.04226	0.452302	-4.64407	0.000677993	-0.366188	0.845591	0.499191	0.840603
PF3D7_0726000	1.62523	0.0155507	-1.48192	0.136733	-2.58118	0.0418188	1.72459	0.0589067	0.798859	0.46518
PF3D7_0726100	-3.80107	4.25e-08	-0.0676251	0.935988	-1.45064	0.115263	-1.48244	0.158787	-1.75945	0.109463
PF3D7_0726200	-0.490578	0.569422	1.26981	0.118051	0.82193	0.29695	-0.599413	0.594251	-0.776276	0.426733
PF3D7_0726300	0.998043	0.150685	1.04277	0.208822	0.372856	0.695956	-0.385264	0.693042	0.461551	0.584083
PF3D7_0726400	-1.58957	0.049808	-0.59149	0.454144	-1.00252	0.237583	-0.377358	0.671652	0.138374	0.855746
PF3D7_0726500	-0.834752	0.164423	-0.206344	0.779661	-0.357983	0.696699	-0.377994	0.65909	-0.61329	0.401537
PF3D7_0726600	0.0864234	0.920139	0.797316	0.331104	0.287599	0.761065	-0.0726384	0.939947	-0.259558	0.740689
PF3D7_0726700	2.15483	0.00107445	-0.276473	0.736802	0.49776	0.545021	-0.849403	0.451934	0.318601	0.664661
PF3D7_0726800	2.51609	0.0140792	-0.135767	0.904541	0.192456	0.840525	0.215686	0.845436	0.148617	0.90696
PF3D7_0726900	1.28977	0.092606	-0.0327007	0.967506	-0.271338	0.735801	0.830348	0.38453	-0.723662	0.39738
PF3D7_0727000	-1.23914	0.0954995	-0.385771	0.646015	-0.359096	0.725109	-0.878939	0.35024	0.0943146	0.913124
PF3D7_0727100	-0.384572	0.633049	0.950717	0.327018	0.703554	0.533307	-0.974889	0.300272	-0.499964	0.542115
PF3D7_0727200	-2.40174	0.000491939	-0.484659	0.51773	-0.853176	0.314741	-0.792817	0.396096	-0.282292	0.747044
PF3D7_0727300	-0.801555	0.244357	-0.309933	0.683829	-0.599877	0.457278	-0.0275146	0.975084	-0.103337	0.892908
PF3D7_0727400	-0.25442	0.654935	-0.290404	0.74433	-0.0113554	0.990948	-0.385916	0.703911	0.672836	0.464524
PF3D7_0727500	0.327851	0.700046	0.175999	0.859609	0.0987245	0.91797	1.36996	0.176605	-0.0302565	0.97301
PF3D7_0727600	-0.807835	0.599213	0.891036	0.497764	-0.901561	0.356783	0.388578	0.74862	0.522644	0.684866
PF3D7_0727700	0.895427	0.277878	-0.393705	0.674946	-0.205154	0.818335	0.294523	0.773899	-0.053256	0.95429
PF3D7_0727800	-1.9958	0.00547755	0.789674	0.308979	-1.09546	0.204197	-0.422206	0.669646	-0.688813	0.415991
PF3D7_0727900	-1.72315	0.107819	-0.0336	0.973174	-1.52892	0.095133	1.98108	0.179521	1.1081	0.374621
PF3D7_0728000	-1.10751	0.0523029	-1.02449	0.233014	-0.657402	0.44872	0.494238	0.644605	0.184051	0.832738
PF3D7_0728100	0.847389	0.293474	-0.51372	0.581137	1.29311	0.192203	1.01487	0.321017	-0.581034	0.511835
PF3D7_0728200	-0.05955	0.949102	-0.0838928	0.925052	0.62291	0.586472	-0.208963	0.838341	0.12526	0.886961
PF3D7_0728300	1.59059	0.0229018	-0.225499	0.796144	1.67725	0.0542745	-0.19733	0.832662	1.10721	0.132321
PF3D7_0728400	2.12491	0.0105606	-0.355747	0.673542	1.23951	0.208171	0.343325	0.737572	1.1981	0.169381
PF3D7_0728500	1.64797	0.117324	-0.045989	0.96079	1.13649	0.318795	2.24582	0.062325	1.45056	0.133148
PF3D7_0728600	-0.121495	0.861208	0.886861	0.30009	0.984522	0.420025	-0.77658	0.430919	-1.23837	0.0863494
PF3D7_0728700	0.592212	0.521604	-0.109004	0.908667	0.930933	0.466529	1.14335	0.332653	-0.887483	0.436871
PF3D7_0728800	0.73697	0.26373	0.572494	0.479322	0.469106	0.569211	0.287829	0.745083	-0.63322	0.438452
PF3D7_0728900	-0.620297	0.297075	0.418502	0.609516	-0.110719	0.903122	-0.521751	0.566739	-0.466266	0.516893
PF3D7_0729000	2.05492	0.00134124	-1.36463	0.114697	-0.0360536	0.964922	0.605235	0.597067	1.12712	0.183228
PF3D7_0729100	-0.949558	0.235046	0.265234	0.744514	-0.116399	0.913021	-0.602964	0.547553	-0.682043	0.398389
PF3D7_0729200	0.274334	0.764593	-1.18292	0.208664	0.532019	0.594517	-0.238908	0.812861	0.276532	0.770285
PF3D7_0729300	-1.77079	0.00994275	-0.107529	0.896167	-0.515141	0.539357	0.737347	0.421093	-0.523055	0.515865
PF3D7_0729400	-1.36638	0.0242834	0.0384519	0.960022	-0.478684	0.596307	-0.703955	0.45641	0.000552728	0.999455
PF3D7_0729500	-0.122013	0.836464	0.395948	0.591786	0.42235	0.611594	-0.324717	0.711865	0.314708	0.657516
PF3D7_0729600	1.26068	0.0813912	0.4219	0.604106	1.58813	0.0736544	-0.858626	0.321966	0.525181	0.453192
PF3D7_0729700	-0.534199	0.651	0.48301	0.597907	0.426953	0.7204	1.09889	0.39737	0.230126	0.827474
PF3D7_0729800	-2.16796	0.304045	2.57604	0.165388	3.2201	0.316185	2.40823	0.476201	-0.0549658	0.976284
PF3D7_0729900	-0.491841	0.504241	-0.737868	0.362183	-0.314154	0.738069	0.0814524	0.946125	0.128158	0.875232
PF3D7_0730000	0.168294	0.864371	-1.13	0.252523	0.0753523	0.938475	0.761383	0.515801	-0.658718	0.541486
PF3D7_0730100	-0.793646	0.407779	0.419254	0.659398	0.892126	0.376755	0.726427	0.452197	0.519832	0.57898
PF3D7_0730200	-1.27913	0.135969	-0.247452	0.76972	-0.805961	0.387562	0.077005	0.93775	-0.399918	0.631749
PF3D7_0730300	-0.442872	0.477069	1.20998	0.135027	-0.00783877	0.993177	-1.54738	0.0810845	-0.747356	0.354593
PF3D7_0730400	1.59275	0.0150422	0.520157	0.544034	2.24046	0.0110158	-0.469973	0.650267	1.66309	0.0180908
PF3D7_0730500	0.782544	0.194517	0.293604	0.753357	0.88347	0.454762	-0.420836	0.685941	-1.30582	0.0792702
PF3D7_0730600	-0.215049	0.94361	3.55943	0.461977	-0.586892	0.894143	-1.23639	0.478491	1.53794	0.429286
PF3D7_0730700	0.729672	0.664976	3.8708	0.177691	0.0108312	0.994478	-0.0844792	0.941583	0.657406	0.758887
PF3D7_0730800	-1.28843	0.0374089	-1.25767	0.0769124	-0.509673	0.598302	-0.390068	0.684224	-0.908443	0.385139
PF3D7_0730900	-0.993252	0.14794	2.02405	0.00524809	0.340517	0.741233	-1.38382	0.192007	-1.557	0.0450973
PF3D7_0731000	-0.563736	0.531593	-0.34659	0.655173	0.0481256	0.966671	0.463956	0.803761	2.07751	0.00471046
PF3D7_0731100	-3.06656	3.57e-07	0.234906	0.751495	-1.42558	0.133545	-0.311043	0.766175	-1.79013	0.0344989
PF3D7_0731200	0.37293	0.594356	-0.97547	0.342025	-1.26976	0.123041	0.143761	0.902397	-0.828118	0.333183
PF3D7_0731300	-0.165755	0.816529	-1.0891	0.259052	0.313769	0.705866	0.470949	0.641607	-0.0857103	0.919552
PF3D7_0731400	-1.16637	0.0560086	0.167555	0.834767	-0.357991	0.690627	0.55268	0.602823	-0.408453	0.605552
PF3D7_0731500	-1.68565	0.00504604	1.68122	0.0259678	0.907637	0.362698	1.04627	0.279865	0.52646	0.605377
PF3D7_0731600	-1.00957	0.0842901	-0.350257	0.679078	-0.325544	0.733553	-0.478481	0.621537	-1.77426	0.0127821
PF3D7_0731700	0.123576	0.907615	1.59997	0.201997	0.0120938	0.99328	-0.221252	0.835242	-0.872079	0.3329
PF3D7_0731800	-0.268835	0.680527	0.979642	0.20108	-0.215759	0.824333	1.54692	0.238421	-1.07214	0.235768
PF3D7_0731900	-1.24565	0.599864	4.92014	0.0276761	-0.457808	0.836153	0.524015	0.89587	0.845838	0.805012
PF3D7_0732000	1.49396	0.760238	2.96234	0.378165	-2.96189	0.0724944	-3.13336	0.143413	-0.931479	0.851363
PF3D7_0732200	1.02611	0.562978	4.78541	0.181	-0.0656594	0.962752	0.0935877	0.941901	1.74753	0.185223
PF3D7_0732300	-0.441337	0.889461	1.40505	0.602448	-1.15768	0.468181	-3.49509	0.181587	0.495625	0.885911
PF3D7_0732400	-0.655961	0.875117	0.875421	0.795524	-1.79633	0.226154	-0.977455	0.567293	1.34541	0.75658
PF3D7_0732500	1.50605	0.411781	4.20555	0.36718	-0.82344	0.575694	-1.59256	0.368744	1.44439	0.336236
PF3D7_0732800	-0.383061	0.923186	0.696526	0.765541	3.68514	0.412539	2.19158	0.65404	2.79612	0.354133
PF3D7_0732900	1.08769	0.387709	1.40817	0.274506	-1.15677	0.305768	-0.769372	0.529092	0.513525	0.632452
PF3D7_0733000	0.145548	0.822295	1.43615	0.112938	0.568591	0.526331	-0.134124	0.887724	1.03319	0.249492
PF3D7_0800100	-0.0908031	0.890893	1.05536	0.242542	-0.0308611	0.969673	-0.681158	0.461155	0.572663	0.485926
PF3D7_0800200	1.38512	0.0447836	0.77026	0.401009	1.64062	0.0767395	0.019726	0.984008	1.45355	0.0544033
PF3D7_0800300	-0.209794	0.731412	1.27373	0.149789	0.279581	0.744905	-0.424672	0.662749	0.704236	0.410848
PF3D7_0800400	-0.257773	0.817901	0.186694	0.886743	-2.60458	0.042292	-2.39735	0.0343892	-0.761684	0.477098
PF3D7_0800500	-3.46927	0.356503	-0.690012	0.747505	-2.26321	0.195842	-1.05518	0.641781	1.92968	0.639513
PF3D7_0800600	1.50753	0.366787	-0.203303	0.910333	1.09593	0.46696	1.78523	0.390138	-0.36683	0.795672
PF3D7_0800650	0.0713023	0.973947	1.61607	0.535907	2.30447	0.316979	-0.290229	0.821194	1.7444	0.194094
PF3D7_0800700	1.07107	0.394858	2.07124	0.0363343	0.401178	0.718368	0.731253	0.637583	-0.702791	0.595922
PF3D7_0800750	2.55699	0.0196111	0.740027	0.483023	-0.223479	0.838563	2.83241	0.207071	-1.02831	0.432746
PF3D7_0800800	1.67815	0.0880114	0.608943	0.53463	-0.44801	0.682789	2.34653	0.132867	-0.283365	0.802126
PF3D7_0800900	-1.75325	0.0794777	-1.84785	0.0803217	-2.37881	0.0123077	-1.13992	0.71291	-1.31784	0.399994
PF3D7_0801000	-3.69736	1.15e-08	0.485433	0.562064	-0.574456	0.494896	-1.2759	0.209527	-2.23321	0.0103105
PF3D7_0801100	1.52244	0.0756663	-0.555419	0.5154	0.947162	0.307007	0.268151	0.773667	0.773905	0.403333
PF3D7_0801200	3.0102	0.357047	0.196511	0.930366	1.35726	0.629757	2.16331	0.658352	2.36602	0.504896
PF3D7_0801300	0.333558	0.646008	1.70882	0.1063	2.64992	0.0148737	0.0478915	0.975441	-1.09073	0.441939
PF3D7_0801400	2.11605	0.0121109	1.02743	0.265933	1.42631	0.109099	0.231018	0.854375	0.867087	0.247115
PF3D7_0801500	-1.26241	0.0624039	-1.24323	0.131056	-0.772155	0.330317	0.709676	0.44099	-0.594348	0.436489
PF3D7_0801600	1.1052	0.360932	-0.543684	0.623536	0.174242	0.883885	0.74445	0.496425	1.14601	0.210835
PF3D7_0801700	-1.59008	0.0211161	0.165218	0.853277	-0.444947	0.675217	-0.586004	0.572566	-0.800926	0.284735
PF3D7_0801800	-2.25571	0.00079455	-0.101178	0.891166	-0.757011	0.370623	-0.109896	0.908168	-0.944272	0.210486
PF3D7_0801900	-0.786711	0.25148	0.295218	0.743248	-0.231461	0.84379	0.835086	0.494596	-0.992881	0.209217
PF3D7_0802000	-0.884572	0.141521	0.0688415	0.931544	-1.28433	0.186992	-0.0315646	0.971629	-0.705942	0.346732
PF3D7_0802100	0.288056	0.693843	0.840243	0.275497	0.693354	0.538335	-1.30577	0.152532	-0.744782	0.371437
PF3D7_0802200	-0.760156	0.28224	-0.643808	0.409841	0.414527	0.603182	-0.58903	0.622979	-0.902702	0.373037
PF3D7_0802300	-3.74252	1.46e-06	-0.415475	0.5795	-1.85	0.0302436	-0.417539	0.679602	-0.326247	0.719168
PF3D7_0802400	-1.04709	0.0996582	0.0768149	0.917295	-0.781469	0.324433	-0.166363	0.850254	-0.129329	0.861506
PF3D7_0802500	-0.478689	0.479956	0.097324	0.898692	-1.19599	0.174116	0.378188	0.679964	-0.521172	0.47804
PF3D7_0802600	0.246704	0.723149	0.849697	0.288723	1.17726	0.274671	-0.697884	0.481515	-0.496511	0.589006
PF3D7_0802700	-0.420688	0.76365	0.534992	0.699343	1.56381	0.442467	1.5262	0.404158	-0.397096	0.762879
PF3D7_0802800	-0.765052	0.201066	0.45854	0.596403	0.763916	0.438153	0.925961	0.399224	0.292146	0.752445
PF3D7_0802900	0.124084	0.930761	-0.421525	0.637316	0.0300314	0.975104	2.37099	0.0566451	0.420372	0.709142
PF3D7_0803000	-1.64229	0.0143674	0.279265	0.750895	-0.795861	0.384672	-0.669796	0.468133	-0.638834	0.429488
PF3D7_0803100	-0.871779	0.160336	0.304592	0.740707	0.174927	0.866439	-0.840666	0.379936	-0.993789	0.162584
PF3D7_0803200	-0.315428	0.603961	0.00236106	0.998041	1.04192	0.359438	-1.146	0.240956	-1.16521	0.138674
PF3D7_0803300	1.88741	0.00340691	0.457131	0.55844	0.755495	0.401385	-0.333064	0.778895	-0.0597421	0.937579
PF3D7_0803400	-0.953148	0.17136	-0.0254692	0.977297	0.417238	0.693246	-0.682953	0.491972	-0.167835	0.85532
PF3D7_0803500	-0.508638	0.472684	0.566551	0.456855	-0.452274	0.618733	0.664313	0.506034	0.356095	0.66096
PF3D7_0803600	0.284324	0.654064	-0.195076	0.801367	-0.778461	0.431553	0.640761	0.499719	-0.26919	0.721001
PF3D7_0803700	-0.280044	0.70061	-0.34069	0.667126	-0.361161	0.668482	-0.82752	0.415276	-0.41739	0.61829
PF3D7_0803800	0.210868	0.717307	-0.984953	0.228366	-0.601382	0.465816	0.837993	0.434783	0.160726	0.823568
PF3D7_0803900	-0.442197	0.918467	0.956444	0.579847	-2.02207	0.354744	-0.336774	0.901086	1.55161	0.686387
PF3D7_0804000	-0.473192	0.475698	-0.120729	0.876368	-0.176905	0.829543	-0.24606	0.79344	-0.537852	0.44469
PF3D7_0804300	-2.12561	0.0189575	0.72984	0.420761	-1.93485	0.0291906	-1.02375	0.364265	-0.0794815	0.943709
PF3D7_0804400	-0.0249827	0.975526	-0.198564	0.824575	-0.117703	0.909035	0.385605	0.687119	-0.896374	0.253006
PF3D7_0804500	-0.35579	0.600075	-0.0863395	0.916245	-0.398472	0.670282	-0.189615	0.845582	-0.478674	0.498449
PF3D7_0804600	-0.488771	0.465706	-0.362011	0.651958	-0.282493	0.728226	0.298708	0.733348	-0.715524	0.345204
PF3D7_0804700	-1.06821	0.172868	0.194583	0.85324	0.212656	0.870879	0.743603	0.518712	-2.1333	0.0238994
PF3D7_0804800	0.284351	0.623378	-1.6318	0.0579684	-1.12084	0.161291	-0.262256	0.818106	-0.180596	0.80313
PF3D7_0804900	-0.106535	0.859665	-0.685208	0.359123	-1.22232	0.150084	-0.38122	0.699309	-0.519636	0.500273
PF3D7_0805000	0.954875	0.21509	-1.03775	0.230464	0.602566	0.507302	-0.0989471	0.924756	0.268342	0.739681
PF3D7_0805100	-0.0279301	0.969872	0.566979	0.471806	0.426795	0.689707	0.682765	0.580787	-0.693085	0.386458
PF3D7_0805200	0.223267	0.733065	0.337181	0.697308	2.30618	0.0282948	-0.624878	0.599672	1.04589	0.297343
PF3D7_0805300	-0.582016	0.516977	0.648184	0.527276	0.223536	0.887241	1.87908	0.205164	0.0704918	0.941225
PF3D7_0805400	1.42626	0.0217911	-1.00428	0.275458	-0.483689	0.567448	-0.472876	0.702607	1.05167	0.183374
PF3D7_0805500	-2.33803	0.00379237	-0.174536	0.828385	-0.681981	0.440138	0.528383	0.578737	0.146326	0.846343
PF3D7_0805600	-0.805713	0.159343	-0.768955	0.346432	-0.659497	0.453179	-0.179176	0.836878	0.495009	0.537046
PF3D7_0805700	0.143252	0.818918	0.553447	0.505149	0.250971	0.816532	-1.12538	0.226068	-0.822629	0.244231
PF3D7_0805800	4.62759	0.211818	-0.326301	0.874413	-0.922566	0.734452	1.18553	0.812341	-0.272688	0.92862
PF3D7_0805900	1.13729	0.137049	-1.14437	0.172046	0.558088	0.514387	-0.083803	0.92707	0.791016	0.415992
PF3D7_0806000	-1.05508	0.134407	0.213747	0.80137	-0.236976	0.773917	0.0721978	0.936105	-0.5509	0.48588
PF3D7_0806100	0.569527	0.436698	-0.279137	0.758423	0.521941	0.549253	0.78994	0.482883	-0.870947	0.370836
PF3D7_0806200	0.828708	0.207345	-0.325715	0.684991	0.34848	0.712517	0.238762	0.841437	-0.351143	0.638584
PF3D7_0806300	0.0966852	0.897186	0.576241	0.49723	0.997494	0.30488	0.353133	0.735081	-0.0580173	0.943008
PF3D7_0806400	1.23026	0.361325	-0.32535	0.753395	1.25417	0.280464	0.523088	0.658727	0.608996	0.544276
PF3D7_0806500	0.196902	0.757314	0.995643	0.207935	-0.456296	0.561571	-0.65478	0.468935	0.310534	0.714673
PF3D7_0806600	-1.14273	0.118003	0.655473	0.407724	-1.15104	0.275855	-0.254055	0.807075	-0.853813	0.310074
[truncated: 3,567 more rows]

## Sheet: Tab 6
NF54 and MRST mutant clone FPKM expression correlation
[truncated: 11 more rows]

## Sheet: Tab 7
Developmental stage composition of NF54 WT and MRST mutant RNAseq samples (normalized percentages and absolute cell counts)
[truncated: 40 more rows]

[truncated: 9 more sheets: Tab 8, Tab 9, Tab 10, Tab 11, Tab 12, Tab 13, Tab 14, Tab 15, Tab 16]
